# Supplementary material for: Serology survey against multiple SARS-CoV-2 variants of residents in Tainan, Taiwan
Source: Virulence. 2026 Apr 14;17(1):2659420. doi: 10.1080/21505594.2026.2659420 (PMC13097773; doi:10.1080/21505594.2026.2659420)
Supplement: Supplementary file 2.xlsx [file KVIR_A_2659420_SM3655.xlsx]

## Sheet: Final report
Basic info			COVID-19 vaccination info								Neutralizing antibody test (Inhibition percent), spike ECD											Total Antibody Amount (Relative Fluorescence Intensity), spike ECD											Total Antibody Amount (Relative Fluorescence Intensity), N protein		Neutralizing antibody test (Inhibition percent), spike RBD										Total Antibody Amount (Relative Fluorescence Intensity), spike RBD
Index	Age	Sample group(1.special medical group/ 2.general)	Vaccinated?	Doses	Last vaccine type	First shot	2nd shot	3rd shot	4th shot	5th shot	SARS2-S1+S2 /WT	D614G-S1+S2	B.1.1.7-S1+S2/ Alpha	B.1.351-S1+S2/ Beta	P.1-S1+S2/ Gamma	B.1.617.2-S1+S2/ Delta	B.1.617.3/	B.1.1.529/ Omicron	BA.2.12.1 / Omicron	BA.4 / Omicron	BA.5 / Omicron	SARS2-S1+S2 /WT	D614G-S1+S2	B.1.1.7-S1+S2/ Alpha	B.1.351-S1+S2/ Beta	P.1-S1+S2/ Gamma	B.1.617.2-S1+S2/ Delta	B.1.617.3/	B.1.1.529/ Omicron	BA.2.12.1 / Omicron	BA.4 / Omicron	BA.5 / Omicron	Nucleocapsid/ WT	Nucleocapsid/ Omicron	SARS2-S1+S2 /WT	B.1.1.7-S1+S2/ Alpha	B.1.351-S1+S2/ Beta	P.1-S1+S2/ Gamma	B.1.617.2-S1+S2/ Delta	B.1.617.3/	B.1.1.529/ Omicron	BA.2.12.1 / Omicron	BA.4 / Omicron	BA.5 / Omicron	SARS2-S1+S2 /WT	B.1.1.7-S1+S2/ Alpha	B.1.351-S1+S2/ Beta	P.1-S1+S2/ Gamma	B.1.617.2-S1+S2/ Delta
T0001	53	2. Suburban	Y	3	Moderna	AZ	AZ	Moderna			0.995005	0.990145	0.983375	0.988123	0.983589	0.987957	0.962758	0.927918	0.963271	0.966836	0.964719	10914.5	9592.6	6811.56	7963.59	5888.33	8373.1	9456.79	9948.61	9742.91	13704.5	12228.5	5836.34	4701.95	0.996954	0.989829	0.985983	0.982462	0.995253	0.996328	0.943658	0.83714	0.89537	0.881088	7299.62	9884	9811.81	8649.63	9823.12
T0002	45	2. Suburban	Y	3	Medigen	AZ	AZ	Medigen			0.694927	0.9232	0.73004	0.325005	0.391926	0.675501	0.648091	0.113418	0.136754	0.098356	0.131868	7748.28	5046.13	3833.11	6793.3	4767.95	5815.68	4617.1	5998.33	8369.09	10350.8	7775.01	2975.61	605.898	0.386793	0	0.0341154	0	0.154996	0.196952	0.147252	0	0	0.0160705	3906.15	4932.61	4161.08	4302.93	4472.92
T0003	52	2. Suburban	Y	4	Moderna	AZ	AZ	Moderna	Moderna		0.949098	0.969606	0.912513	0.881735	0.877448	0.939103	0.874151	0.239509	0.322233	0.343061	0.35117	8184.85	8080.32	4420.96	5091.59	3808.52	6197.25	6680.2	7850.04	8090.38	11005.4	9569.98	3369.22	1759.15	0.638298	0.335125	0.462327	0.265574	0.585177	0.62535	0.313016	0	0.0448157	0.0197147	5799.41	7890.54	7924.67	7049.48	7324.03
T0004	42	2. Suburban	Y	4	Moderna	AZ	AZ	Moderna	Moderna		0.903276	0.913681	0.846714	0.846728	0.882164	0.901364	0.705213	0.466542	0.208531	0.245981	0.241173	5398.99	5240.3	3894.8	3143.12	2176.08	3771.09	5243.88	3961.38	6866.14	8785	6776.36	2419.1	308.622	0.374313	0	0.163002	0	0.293004	0.294378	0.35905	0.0757139	0.110159	0.260658	3422.33	4972.14	4075.44	3828.85	4605.14
T0005	56	2. Suburban	Y	5	Spikevax	AZ	AZ	Moderna	Moderna	Spikevax	0.745311	0.471713	0.35045	0.380109	0.0517203	0.528798	0.401898	0.093668	0.129916	0.369248	0.312272	5306.66	6872.41	4350.28	3838.55	3230.29	5983.21	4479.63	5692.52	5973.45	6985.01	6708.03	1113.97	641.753	0.523706	0.23629	0.25344	0	0.11003	0.375448	0	0.0318415	0	0.161033	4476.26	4491.86	4116	4560.73	3916.7
T0006	37	2. Suburban	Y	5	Spikevax	AZ	AZ	Moderna	Moderna	Spikevax	0.78719	0.543435	0.243793	0.248499	0	0.665269	0.510662	0	0	0.225258	0.14934	6137.37	6740.38	3797.78	4399.17	3209.43	5806.22	5985.47	5694.43	7302.25	9694.27	7526.88	1769.36	884.112	0.296317	0.0296311	0	0	0	0.124372	0	0	0	0	4536.77	6811.39	4036.56	4637.25	6648.15
T0007	19	2. Suburban	Y	4	BNT	BNT	BNT	BNT	BNT		0.881435	0.740317	0.622123	0.642519	0.448975	0.790963	0.71207	0.170602	0.280718	0.41958	0.378952	4863.52	6310.62	3752.56	4057.93	3615.98	6087.66	5332.14	7246.07	7013.87	7834.63	7359.29	1192.13	315.884	0.73773	0.450479	0.453696	0.250191	0.391722	0.620446	0	0.0768203	0	0.137379	4386.89	5429.99	5013.52	4658.43	5121.19
T0008	36	2. Suburban	Y	4	Novavax	AZ	AZ	Moderna	Novavax		0.999692	0.989136	0.984618	0.942835	0.899699	0.980494	0.995715	0.54812	0.590037	0.654195	0.614884	7483.83	9524.55	6082.67	6293.47	5128.89	8471.25	7989.22	8209.43	8359.78	11546.6	8274.72	2042.44	1560.81	0.900222	0.818309	0.757905	0.672846	0.850933	0.890385	0.418588	0.418392	0	0.163611	4961.76	7783.44	5063.1	5067.01	7281.08
T0009	58	2. Suburban	Y	4	Moderna	AZ	AZ	Moderna	Moderna		0.998932	0.991609	0.991178	0.974712	0.951285	0.988542	0.979798	0.869301	0.898311	0.843692	0.842342	9630.22	12232.5	8405.9	8450.48	7755.63	11298.3	10780.6	12586.5	12369.3	14563.9	13397	5894.72	5014.66	0.995542	0.983919	0.959994	0.970112	0.972279	0.985403	0.767994	0.795962	0.549963	0.777835	7545.31	10183.4	9518.56	8283.41	9475.55
T0010	71	2. Suburban	Y	3	Novavax	Moderna	Medigen	Novavax			0.821072	0.549265	0.520217	0.646522	0.488629	0.684706	0.750434	0.108849	0.184391	0.262302	0.299059	5980.49	7788.88	4357.47	4878.24	3733.11	6581.17	5709.38	6502.02	8250.39	10648.6	8864.89	1397.41	323.599	0.512034	0.420816	0.27463	0.0863728	0.309903	0.388419	0	0.0512135	0	0	3249.47	5783.82	4248.69	3416.88	5654.81
T0011	79	2. Suburban	Y	5	Spikevax	AZ	AZ	Moderna	Moderna	Spikevax	0.854359	0.904739	0.693782	0.163115	0.258432	0.8226	0.212979	0	0	0	0	14251.7	13248.5	8021.69	6336.8	4206.72	9262.36	7297.61	8683.27	10687	12430.1	13947.5	6417.34	2405.44	0	0	0	0	0.124056	0.246166	0	0	0	0	14587.5	14959.9	13770.3	10755.8	14941.2
T0012	79	2. Suburban	Y	5	Spikevax	AZ	AZ	Moderna	Moderna	Spikevax	0.891703	0.926404	0.748481	0.822485	0.563091	0.799308	0.495149	0	0	0.240944	0.172328	20617.7	21980.1	11267.3	11992	7949.07	15282.6	16554.1	18456.6	21173	30640.6	26495	12748	2794.85	0.462282	0.501238	0.191688	0.0472715	0.445502	0.545834	0.222551	0	0	0	17970.9	23033.2	22416.2	18575.6	21268.3
T0013	58	2. Suburban	Y	3	Moderna	AZ	AZ	Moderna			0.954592	0.958104	0.902914	0.964445	0.936423	0.940195	0.806267	0.925026	0.977964	0.959498	0.95979	29708.8	37648.8	19111.4	18457.3	17735.9	24649.4	25447.3	35928.7	32341.4	40988.8	40445.9	32992.5	17637.3	0.996488	0.989367	0.991091	0.992586	0.992235	0.994733	0.944589	0.864416	0.781958	0.81241	14276.5	29156.3	29569.5	24632.2	28217.7
T0014	22	2. Suburban	Y	4	Spikevax	AZ	AZ	Moderna	Spikevax		0.935054	0.937236	0.776687	0.93046	0.784518	0.926472	0.857484	0.133775	0.788657	0.733977	0.806427	17561.1	17571.2	9462.1	11065.2	10677.4	13321.6	16463.5	17508.5	16865.1	31982.6	20176.8	31046.2	13712.8	0.876556	0.81637	0.819136	0.780517	0.865297	0.900017	0.611192	0.554433	0.327327	0.450779	14304.8	21795.4	19140.8	17251	21841.6
T0015	34	2. Suburban	Y	3	BNT	BNT	BNT	BNT			0.977854	0.960634	0.858377	0.858562	0.760911	0.860625	0.932928	0.0255232	0.203038	0.367695	0.150229	3412.77	4481.75	3526.16	2150.69	2136.44	4145.16	3470.54	3502.47	7328.3	4510.34	5684.95	1444.49	511.042	0.771533	0.84236	0.769883	0.630939	0.778838	0.580175	0.639271	0.158672	0.143631	0.0943211	3298.78	3149.15	1630.23	2252.98	4122.56
T0016	39	2. Suburban	Y	3	Moderna	AZ	AZ	Moderna			0.999946	0.984147	0.987463	0.989726	0.986041	0.964661	0.943201	0.949113	0.990736	0.962719	0.957978	10818.6	13467.1	7560.22	8602.74	7049.24	9919.06	13797	12482.4	14350.7	18636.7	14677	14218	11000.6	0.999758	0.996125	0.994418	0.998795	0.996829	0.998922	0.928804	0.966782	0.862199	0.87377	8836.25	10837	9310.1	10276.9	12171.9
T0017	61	2. Suburban	Y	3	BNT	AZ	AZ	BNT			0.996231	0.995623	0.998828	0.986545	0.989863	0.991487	0.97865	0.959607	0.99796	0.993918	0.988953	10022.6	11424.4	7831.53	8226.89	6942.54	10134.7	10762.7	10732.5	12212.6	14825.8	13090.8	3570.73	1646.59	0.999708	0.996968	0.997586	0.999528	0.999057	0.999086	0.997681	0.962258	0.964401	0.93145	8686.93	9965.3	7441.26	8498.85	9557.84
T0018	42	2. Suburban	Y	4	Spikevax	Moderna	Moderna	Moderna	Spikevax		0.999408	0.991955	0.97671	0.974862	0.97848	0.981638	0.97959	0.979797	0.995947	0.99196	0.991723	9165.86	9759.77	7377.24	7161.03	5469.86	7988.38	8864.76	11202.1	11394.3	12877.4	12533.8	9318.55	5770.33	0.999068	0.999009	0.998031	0.998274	0.999214	0.999684	0.968096	0.973368	0.886138	0.947709	8120.74	8463.63	7643.24	7591.34	8837.6
T0019	27	2. Suburban	Y	3	Moderna	AZ	AZ	Moderna			0.997775	0.994824	0.992712	0.988996	0.988284	0.988319	0.985699	0.964768	0.984128	0.959466	0.96343	7252.54	8316.27	6267.44	5704.27	4706.55	6564.22	7657.28	7538.87	8512.72	10964.7	9934.16	8113.24	5850.21	0.999402	0.993618	0.992709	0.994441	0.996636	0.999754	0.986839	0.932476	0.853625	0.901368	5245.83	7363.44	6386.55	5568.77	6937.13
T0020	37	2. Suburban	Y	4	Spikevax	Moderna	Moderna	Moderna	Spikevax		0.979792	0.978528	0.9311	0.813815	0.855175	0.933035	0.948907	0.184105	0.448633	0.364023	0.33918	5179.96	6555.83	3996.02	3862.93	3337	5116.81	5284.49	5090.08	8101.91	9869.57	8272.04	3809.91	1924.35	0.89531	0.786765	0.762651	0.67501	0.855461	0.87168	0.654913	0.374302	0.183003	0.25157	6171.73	7380.26	4712.09	5592.77	6213.82
T0021	50	2. Suburban	Y	2	Moderna	Moderna	Moderna				0.982717	0.993789	0.951739	0.776005	0.885628	0.970155	0.966028	0.628946	0.657386	0.61819	0.636787	3989.18	4723.63	3273.42	3222.27	2863.09	2907.45	4127.39	4125.57	5488.6	6167.03	5504.39	3878.65	3809.67	0.904036	0.907369	0.870979	0.796252	0.820018	0.80087	0.734146	0.645314	0.509774	0.589073	3604.99	3597.19	2392.81	3270.05	4000.94
T0022	30	2. Suburban	Y	3	Moderna	Medigen	Medigen	Moderna			0.993665	0.995031	0.996127	0.987588	0.989406	0.994209	0.990332	0.95067	0.986496	0.956684	0.950477	7354.14	7528.88	4556.61	5164.71	4480.33	6027.36	7278.87	7441.65	9365.22	12102	10398.4	13827.2	8194.37	0.999772	0.998261	0.992575	0.993891	0.999429	0.998078	0.977077	0.931961	0.796077	0.836848	6935.7	8742.32	6859.82	7469.36	8261.02
T0023	44	2. Suburban	Y	3	Moderna	Moderna	Moderna	Moderna			0.917516	0.898406	0.859804	0.575895	0.732162	0.818407	0.882373	0.643657	0.565156	0.507655	0.565409	3020.13	4282.03	2033.35	2265.04	1824.08	3215.3	2605.54	2964.72	5839.5	5922.98	5428.8	1600.8	842.811	0.784102	0.673149	0.638675	0.593054	0.702829	0.631378	0.723305	0.661464	0.519789	0.701387	3662.98	4313.82	3306.38	3528.98	3713.9
T0024	42	2. Suburban	Y	4	Spikevax	Moderna	Moderna	Moderna	Spikevax		0.997882	0.997397	0.98889	0.953167	0.974367	0.980648	0.970795	0.771554	0.785253	0.718811	0.751426	6746.35	7183.82	4795.88	5521.31	4433.83	5538.18	8078.26	6659.71	10159.3	11264	9976.92	7491.76	1932.07	0.973219	0.901432	0.886039	0.879857	0.931656	0.887338	0.923976	0.586381	0.296248	0.442836	6631.18	7983.63	6336.69	7323.66	7539.94
T0025	42	1. PLWH	Y	5	Spikevax	AZ	AZ	Moderna	Moderna	Spikevax	0.965075	0.973204	0.915148	0.787165	0.841341	0.886411	0.954211	0.822294	0.770512	0.753907	0.748962	3262.46	4208.07	2647.54	2849.73	2631.21	3898.8	3274.1	2840.33	5395.94	6050.64	5582.65	3202.55	1186.38	0.883027	0.704512	0.776026	0.764793	0.84819	0.772414	0.906743	0.763867	0.639481	0.722285	3963.02	4598.12	3509.21	3634.3	3566.34
T0026	35	1. PLWH	Y	5	Spikevax	AZ	Moderna	Moderna	Novavax	Spikevax	0.943064	0.942888	0.780558	0.490313	0.68102	0.818654	0.927423	0.513699	0.456418	0.449135	0.231477	3849.04	5165.96	2744.57	3398.31	2832.1	4485.73	3888.39	2766.84	4769.68	6449.63	7442.13	4097.11	1235.85	0.793389	0.543725	0.575577	0.651886	0.612577	0.550383	0.748412	0.405286	0.0575485	0.246228	4933.18	4949.99	4023.32	4097.66	5204.87
T0027	36	2. Suburban	Y	3	Moderna	AZ	AZ	Moderna			0.993475	0.990077	0.993849	0.978381	0.958193	0.971688	0.973335	0.962148	0.985137	0.935611	0.935076	10570.6	11991.4	8032.17	7675.9	8339.22	12833.6	10524.9	11515.9	14358.9	14200.6	15721	15882.8	10485	0.99949	0.996681	0.995768	0.997105	0.998866	0.999479	0.975959	0.933634	0.866116	0.793787	10902.4	11494.5	10161.4	11834.1	10803.9
T0028	6	2. Suburban	Y	2	BNT	BNT	BNT				0.993855	0.985619	0.973524	0.953777	0.951038	0.979461	0.958003	0.921931	0.957504	0.935973	0.939369	10837.1	10796.1	8740.1	9512.43	8662.31	12438.2	12775.8	14236.1	16216.1	16969.1	15825.3	14963.7	12182.4	0.998208	0.98472	0.981541	0.983024	0.993268	0.994838	0.961119	0.877548	0.76469	0.771945	10714.7	11783.5	10525.1	13526.9	11768.2
T0029	8	2. Suburban	Y	2	BNT	BNT	BNT				0.988645	0.980306	0.965411	0.916933	0.921337	0.976893	0.957639	0.768476	0.888075	0.842954	0.863091	11196.9	12893.1	9181.5	8514.87	7649.22	13917.6	11356.7	13902	17764.8	16781.1	16875.1	9892.96	8001.48	0.995753	0.971927	0.95327	0.953165	0.983053	0.988326	0.863802	0.791653	0.730366	0.679325	11881.2	12325.8	10196.1	12142.8	13295.7
T0030	57	2. Suburban	Y	4	Moderna	AZ	AZ	Moderna	Moderna		0.995328	0.980184	0.981844	0.921318	0.928395	0.979988	0.960911	0.887441	0.808246	0.666458	0.749318	10760.3	11884.1	9789.71	8355.38	7296.33	10919.9	10606.5	12909.5	14699	16911	14263.2	5921.09	3622.23	0.999382	0.992276	0.902589	0.902703	0.991731	0.996565	0.919357	0.658523	0.178841	0.464581	9672.22	11857.3	10596.9	11153.3	10640.7
T0031	33	2. Suburban	Y	4	Novavax	AZ	AZ	Moderna	Novavax		0.993998	0.977955	0.975841	0.942572	0.909623	0.981219	0.96576	0.697497	0.623897	0.597797	0.612134	9784.7	11653	8563.41	6691.89	7880.21	10839.9	10167.9	12098.5	16284.6	15786.7	16591.4	3506.7	1428.74	0.972382	0.925744	0.923393	0.858656	0.958303	0.969311	0.902003	0.491218	0.399813	0.353674	11592.4	11897.9	9531.24	11575.8	10626.2
T0032	17	2. Suburban	Y	3	BNT	BNT	BNT	BNT			0.922733	0.95075	0.87882	0.586797	0.728772	0.860306	0.863766	0.212476	0	0	0	6599.93	5252.13	4258.05	4452.13	3614.78	6884.3	6706.76	7127.8	11225.8	11001.1	10506	3703.5	1568.07	0.761716	0.612316	0.56913	0.433525	0.670434	0.740715	0.635299	0.134856	0.19451	0	9342.48	9258.76	7711.7	9124	8283.61
T0033	13	2. Suburban	Y	3	BNT	BNT	BNT	BNT			0.993127	0.978413	0.975009	0.978381	0.960301	0.985827	0.974729	0.933574	0.922596	0.887343	0.88985	13325.1	13801.8	12631	8318.07	8591.96	11673.1	7520.21	12284.5	19983.3	19698.4	19349.9	6974.79	2080.02	0.998849	0.994605	0.987349	0.99274	0.996391	0.998898	0.894687	0.823883	0.809514	0.6625	10082.4	10584.9	10726	10720.5	12417.6
T0034	11	2. Suburban	N	0							0.991432	0.978749	0.984399	0.952133	0.949567	0.986319	0.974002	0.890704	0.920069	0.945477	0.953982	12404.4	14731.2	7990.84	9667.1	9884.02	12919.5	13791.5	14430.9	18498.2	19195	17472.1	20131.5	17052.3	0.999365	0.986187	0.983764	0.987103	0.99573	0.998624	0.9306	0.717705	0.718215	0.772735	11367.7	14322	11659	12398.9	13636.6
T0035	84	2. Suburban	Y	4	Moderna	AZ	AZ	Moderna	Moderna		0.990142	0.987298	0.972246	0.912853	0.924768	0.977773	0.941519	0.821529	0.485929	0.453551	0.552794	10995.5	10466.2	8779.03	7579.31	5070.17	9049.11	10741.2	10644.1	18423.8	16602.9	17357.6	10771.5	5616.92	0.963928	0.870967	0.824916	0.733276	0.873346	0.906319	0.749498	0.425646	0.276536	0.114955	14099.7	14876.9	9905.62	10511.3	13252.5
T0036	68	2. Suburban	Y	4	Moderna	AZ	AZ	Moderna	Moderna		0.987655	0.956203	0.849824	0.756408	0.722635	0.936442	0.918398	0.606398	0.389565	0.342711	0.453044	6798.34	8962.02	6442.92	6405.71	5910.68	6985.6	8287.58	7690.82	10959.7	12087.5	11233.6	1915.31	548.258	0.915184	0.753811	0.698554	0.584535	0.746947	0.849453	0.654576	0.34149	0.0414167	0.291179	5641.41	9174.93	6800.66	6201.26	8266.04
T0037	68	2. Suburban	Y	4	Moderna	AZ	AZ	Moderna	Moderna		1	0.973501	0.916339	0.914539	0.819246	0.93293	0.970524	0.589751	0.517782	0.50369	0.637452	4462.21	7343.22	4897.7	3873.16	4069.91	5991.09	4980.28	6198.89	5827.96	7412.36	6869.51	1880.47	1327.98	0.972224	0.941368	0.796939	0.703289	0.942729	0.89609	0.783684	0.221605	0.251183	0.396149	3599.38	4921.11	4339.4	3978.5	4489.09
T0038	43	2. Suburban	Y	3	AZ	Moderna	Moderna	AZ			0.962782	0.939954	0.896526	0.804049	0.795531	0.865119	0.851929	0.449012	0.251291	0.167891	0.315564	7351.15	10654	6137.77	5877.6	4907.44	7419.59	8081.77	6622.2	9002.42	9413.12	8977.13	1996.3	1448.71	0.885676	0.628758	0.671925	0.4536	0.711819	0.799594	0.858175	0.708924	0.40513	0.342511	6472.05	7712.51	7357.88	7179.37	6819.14
T0039	7	2. Suburban	Y	2	BNT	BNT	BNT				1	0.987362	0.960455	0.94858	0.923	0.962788	0.963023	0.38437	0.418988	0.319793	0.333205	10134.3	12794	8762.85	7062.33	6346.44	9717.64	10285.9	10979	12224.5	16049	14729.6	4059.45	644.93	0.940925	0.743485	0.746938	0.658056	0.862454	0.935556	0.846672	0.664556	0.506317	0.442834	8045.94	10859.1	9439.4	9755.65	10040.4
T0040	43	1. PLWH	Y	4	Moderna	AZ	AZ	Moderna	Moderna		0.469179	0.402373	0.224226	0.318154	0.481884	0.542848	0.388853	0.22899	0	0	0	857.6	2273.79	1439.81	2032.72	1704.86	1691.81	1994.77	87.2651	724.123	1044.93	196.217	6572.71	7062.91	0.268725	0.00347468	0.00542053	0	0	0.126679	0.480482	0.454542	0.214899	0.323491	670.962	948.503	280.861	300.717	662.22
T0041	69	2. Suburban	Y	4	Moderna	Moderna	Moderna	Moderna	Moderna		1	0.975825	0.998326	0.989052	0.974604	1	0.977385	0.909734	0.966789	0.726467	0.745249	11564.7	13325.4	8974.87	8198.91	7660.55	8392.81	11435.2	10465.7	12147.1	16699.6	13584.4	3973.76	1285.77	0.977027	0.927411	0.949803	0.899698	0.953315	0.976373	0.978236	1	0.636219	0.612877	6676.84	12291.6	9264.46	8786.58	11976.3
T0042	66	2. Suburban	Y	4	Moderna	Moderna	Moderna	Moderna	Moderna		1	0.96615	0.969078	0.986151	0.969234	0.996617	0.962219	0.946848	0.987199	0.977608	0.978246	9141.95	15362.9	11837.1	10284.6	7838.79	10114.2	14514.4	13723.6	14609.7	15433.9	15182.8	5889.07	3730.7	1	1	1	0.998426	1	1	0.983548	0.957519	0.806323	0.799461	8688.05	12382.4	9852.1	9177.65	11681.5
T0043	19	2. Suburban	Y	4	Spikevax	BNT	BNT	BNT	Spikevax		1	0.963209	0.972205	1	0.976059	0.987169	0.992069	1	1	0.999447	0.999597	11951.4	17864.5	12699.9	9352.04	11175.8	13248.7	13868.5	14618.8	16775.8	18849.2	15737.8	14732.1	10091.5	1	1	1	1	1	1	0.995084	0.997023	0.972488	0.96875	8887.8	12718	10162.8	9761.3	12835.5
T0044	40	1. PLWH	Y	5	Spikevax	AZ	AZ	Moderna	Moderna	Spikevax	0.972693	0.976995	0.975118	0.979457	0.97214	0.982728	0.98179	0.863936	0.942755	0.938012	0.938973	7335.02	9959.85	7151.75	7122.21	5668.37	10209.6	7538.95	10187.4	11299.8	11281.1	11804	15523.1	8239.76	0.985691	0.976714	0.973145	0.97221	0.977114	0.985136	0.743134	0.4486	0.281336	0.112629	6321.33	6297.18	6994.76	6131.24	6277.15
T0045	35	1. PLWH	Y	4	Spikevax	AZ	AZ	Moderna	Spikevax		0.963464	0.950195	0.913417	0.854203	0.834703	0.96077	0.935069	0.566422	0.665255	0.670324	0.711723	3294.55	3737.93	3009.33	3076.04	2728.66	3497.33	2676.87	3538.73	4763.3	4484.87	4478.75	743.213	549.697	0.976029	0.917706	0.880962	0.865929	0.8735	0.929664	0.792835	0.731233	0.578993	0.648687	3129.86	4375.19	3310	3723.97	5547.12
T0046	65	2. Suburban	Y	4	Moderna	AZ	AZ	Moderna	Moderna		0.72734	0.787458	0.71422	0.462931	0.48803	0.735717	0.758553	0.593444	0.521231	0.518411	0.519716	13773.3	14720.1	9851.7	10544.3	7446.55	12722.8	12402.9	11664.1	14186.3	16544.3	13246.9	1977.46	821.026	0.623912	0.358653	0.311746	0.0815856	0.491428	0.476431	0.214934	0.0417938	0.057706	0.0419631	11296.8	12293.8	9271.78	10375.7	11267
T0047	62	2. Suburban	Y	4	Novavax	AZ	AZ	Medigen	Novavax		0.760079	0.846337	0.787883	0.39863	0.316857	0.73395	0.691979	0.402353	0.366676	0.389013	0.364157	10913.6	12529.9	7650.95	7996.39	6654.32	10150	9491.15	8525.19	8871.81	12756.3	10979	882.325	201.966	0.357498	0.132607	0.175429	0	0.384922	0.420415	0.160248	0.23167	0.227249	0.250052	8054.07	8474.28	6967.15	7309.26	7872.72
T0048	62	2. Suburban	Y	4	Spikevax	AZ	AZ	Medigen	Spikevax		0.216541	0.329046	0.289815	0.0303603	0.152937	0.339572	0.239147	0.38547	0.297759	0.313364	0.345599	5122.29	5813.92	4414.67	4065.75	3827.59	6084.51	5349.32	2024.7	3596.8	4097.89	3334.93	2014.19	720.27	0.291299	0.201303	0.142091	0.0656101	0.214101	0.212127	0	0.316085	0.168126	0.135887	1671.1	1968.22	1707.14	1986.14	1601.44
T0049	37	2. Suburban	Y	4	Novavax	AZ	AZ	Moderna	Novavax		0.642111	0.778662	0.692585	0.483904	0.405991	0.741397	0.76467	0.386078	0.313362	0.355573	0.334252	8752.6	10612.3	5995.83	6437.31	5646.91	7855.94	8048.58	6987.72	7241.6	10665.7	9311.54	981.198	235.551	0.401571	0.156712	0.244018	0	0.408436	0.399815	0	0.306423	0.332746	0.316014	5348.09	7305.4	6259.79	6132.93	6495.56
T0050	48	2. Suburban	Y	3	Medigen	AZ	AZ	Medigen			0.347052	0.540992	0.303408	0.143965	0.253607	0.537197	0.376799	0.291076	0.293144	0.282418	0.278466	7345.18	8125.44	5821.54	5688.02	4145.91	6897.7	7459.68	4492.62	6116.34	7712.06	5713.58	1276.88	452.495	0.255446	0.030144	0.100964	0.389239	0.19203	0.198945	0.0250723	0.199615	0.143033	0.138875	3233.51	3997	2311.4	2033.58	3327.56
T0051	59	2. Suburban	Y	5	Spikevax	AZ	AZ	Moderna	Moderna	Spikevax	0.992665	0.990029	0.982886	0.959012	0.955039	0.984459	0.971645	0.862881	0.861769	0.860056	0.83183	11104	13116.5	8035.76	9858.49	7699	9904.48	11213.3	12269.6	10412.7	14890.6	13838.7	1976.52	1228.59	0.989175	0.967233	0.947316	0.933517	0.983712	0.984306	0.802461	0.695706	0.73013	0.742893	6917.77	10062.9	9340.52	8348.07	8929.65
T0052	40	2. Suburban	Y	3	Moderna	AZ	AZ	Moderna			0.993022	0.993341	0.988581	0.965383	0.981054	0.989826	0.956945	0.906613	0.92564	0.90447	0.869618	12676.3	15467.5	9657.35	10283.7	9269.14	12033.8	12977.3	13103.6	12043.7	16810.2	12544.2	1949.21	346.292	0.995528	0.986734	0.973004	0.969437	0.995792	0.993077	0.864116	0.764277	0.72275	0.692118	7514.22	11803.4	9161.36	8604.17	11229.3
T0053	54	2. Suburban	Y	4	Spikevax	AZ	AZ	Moderna	Spikevax		0.990704	0.988084	0.973557	0.962141	0.963632	0.977796	0.981128	0.798454	0.850814	0.908365	0.899372	10392.2	12595.7	7848.6	8336.13	7723.14	9826.04	10618.6	11392.3	10742.4	14345.4	13054.6	3259.99	2123.14	0.987314	0.971335	0.958024	0.955836	0.972955	0.979089	0.746872	0.581651	0.755018	0.734726	6454.12	9382.41	8856.27	7674.63	9193.26
T0054	43	2. Suburban	Y	3	Moderna	AZ	AZ	Moderna			0.895059	0.899521	0.822311	0.663838	0.710104	0.865857	0.890894	0.41981	0.405601	0.471948	0.447161	8732.87	10391.1	6901.7	9238.89	6397.4	9240.29	8865.54	7653.31	8753.48	11576.8	8836.26	3483.16	2485.77	0.608826	0.539278	0.458723	0.256924	0.605117	0.637112	0.3687	0.261841	0.497366	0.364913	5102.67	7511.2	6029.07	6074.48	7519.85
T0055	36	2. Suburban	Y	3	Moderna	AZ	AZ	Moderna			0.986871	0.98656	0.967576	0.927581	0.931336	0.971087	0.966856	0.707963	0.689012	0.781209	0.755554	9419.85	10890.4	7210.74	7314.8	6296.66	9794.5	9254.89	9911.1	9325.03	12172.9	11093.1	7030.35	5338.26	0.927516	0.850919	0.832601	0.741218	0.895973	0.932539	0.530718	0.503582	0.60647	0.567735	5338.56	7859.98	7661.55	6402.59	7554.44
T0056	44	2. Suburban	Y	3	Medigen	Medigen	Medigen	Medigen			0.146772	0.264174	0.154824	0.262248	0.0735777	0	0.128856	0.102278	0.133782	0.038164	0.128482	3436.08	3739.85	3061.4	1874.44	2303.35	6267.8	3217.87	1914.09	3362	4716.56	3273.09	894.566	411.648	0.182439	0	0.327662	0.0901753	0.111798	0.121767	0.0925869	0.0345929	0	0.0353444	1698	1972.99	891.036	1117.03	1321.93
T0057	23	2. Suburban	Y	3	Medigen	Medigen	Medigen	Medigen			0.903018	0.943259	0.850013	0.778655	0.804783	0.897744	0.902084	0.528135	0.465917	0.46404	0.473781	10214.1	12540.2	6885.23	6803.83	6869.52	9840.23	8470.34	10692.3	10489.4	14754.9	12444.5	8507.8	7517.67	0.584364	0.479596	0.430018	0.18642	0.542077	0.552996	0.177972	0.27183	0.150741	0.16713	6878.27	8576.06	9315.17	7618.16	8110.94
T0058	61	2. Suburban	Y	4	Moderna	AZ	AZ	Medigen	Moderna		0.958128	0.956543	0.94122	0.747021	0.700349	0.916438	0.852202	0.360262	0.455832	0.488386	0.491534	8232.06	8583.3	6471.07	6615.76	4637.4	9680.58	7610.03	7258.32	9293.4	10786.8	9134.02	1194.95	606.806	0.821054	0.518055	0.585653	0.25997	0.766037	0.817532	0.584548	0.687372	0.606329	0.628753	7091.75	8617.83	6558.68	7601.22	7746.64
T0059	33	2. Suburban	Y	3	Moderna	BNT	BNT	Moderna			0.89805	0.875993	0.847822	0.714632	0.669381	0.883259	0.820357	0.304694	0.410061	0.3981	0.392149	10418.5	10231.7	6171.61	6619.97	4137.87	10056.6	8353.57	7376.58	12166.8	14166.4	9638.69	1996.3	832.372	0.652809	0.272675	0.436268	0.0826074	0.597817	0.650868	0.43997	0.400281	0.38014	0.400877	9058.69	11229.8	7711.98	8883.43	10224.8
T0060	20	2. Suburban	Y	3	BNT	AZ	BNT	BNT			0.729178	0.748364	0.730077	0.566009	0.490018	0.618646	0.615526	0.206843	0.356135	0.349335	0.403068	6437.08	7205.64	3592.05	4416.92	3187.08	6346.64	4770.57	3995.83	7879.77	9457.49	7080.62	2294.8	2344.62	0.67995	0.111945	0.437416	0.0189703	0.505243	0.53461	0.401351	0.385254	0.485534	0.566605	3756.83	5069.43	3574.28	4616.92	4490.49
T0061	50	2. Suburban	Y	4	Novavax	AZ	AZ	Moderna	Novavax		0.841216	0.882692	0.801308	0.795351	0.681014	0.882139	0.772141	0.250805	0.396004	0.384444	0.406174	7659.83	6897.56	6092.25	4988.37	4092.56	6019.87	5581.68	7030.2	9846.36	9828.47	8859.17	1682.73	118.456	0.548586	0.254075	0.407047	0.230201	0.478839	0.552619	0.379796	0.24558	0.343547	0.378322	5149.74	7845.4	5774.97	5658.84	8154.74
T0062	59	2. Suburban	Y	4	Spikevax	AZ	AZ	Moderna	Spikevax		0.587459	0.606586	0.556471	0.613186	0.540038	0.554554	0.459452	0.0902054	0.262125	0.243918	0.374306	4506.13	5598.67	3486.34	3594.81	2812.72	5716.74	3835.67	4116.77	6278.96	6521.28	5278.78	1171.41	690.769	0.574094	0.0572574	0.407042	0	0.431272	0.503967	0.2725	0.338373	0.53809	0.512073	3706.96	4913.54	4079.38	5057.41	3939.85
T0063	61	2. Suburban	Y	4	Spikevax	AZ	AZ	Moderna	Spikevax		0.785841	0.833208	0.799498	0.820961	0.59075	0.854613	0.771241	0.152971	0.247114	0.249414	0.32546	8376.39	8455.34	5222.92	4738.61	4150.98	5570.5	5644.94	4271.4	7734.64	11531.7	6499.6	1565.02	1702.41	0.499655	0	0.349063	0	0.406333	0.455967	0.334241	0.189435	0.269075	0.299956	6171.45	8336.06	6385.14	7336.65	7493.63
T0064	36	2. Suburban	Y	3	Moderna	BNT	BNT	Moderna			0.991225	0.988515	0.963904	0.884626	0.867891	0.974112	0.935321	0.70748	0.728766	0.738113	0.730547	9765.58	11533.2	6262.65	6829.41	5065.11	7980.89	7564.73	10498.2	9562.07	13959.1	12415.9	3488.81	4099.23	0.97698	0.906102	0.825889	0.774039	0.955172	0.956881	0.825415	0.738862	0.735087	0.739917	6100.57	9059.7	7769.73	6873.85	8535.22
T0065	24	2. Suburban	Y	3	Medigen	Medigen	Medigen	Medigen			0.968259	0.977108	0.921269	0.936511	0.914767	0.946176	0.888184	0.359634	0.51236	0.475712	0.465836	4476.55	3719.5	2730.49	2822.04	2099.78	4538.55	3202.64	4222.79	7759.2	8402.38	6077.77	1933.2	1116.03	0.630288	0.293389	0.450514	0.134935	0.543291	0.606504	0.464459	0.487957	0.367272	0.378453	4083.48	5519.71	4357.71	5081.13	5238.9
T0066	7	2. Suburban	Y	2	BNT	BNT	BNT				0.984916	0.98245	0.944419	0.960636	0.952296	0.979465	0.959948	0.870651	0.960726	0.946165	0.935665	17595.1	20801.8	16119.7	16199.5	14150.9	21995.1	19506.8	20936.7	25694.8	24565.9	25205.5	4321.23	3306.34	0.987242	0.953612	0.943269	0.949478	0.980496	0.985743	0.940122	0.858022	0.866356	0.8364	13916.8	16352.2	15220.8	15280.1	16085.5
T0067	8	2. Suburban	Y	2	Moderna	Moderna	Moderna				0.936732	0.947529	0.843928	0.745322	0.710871	0.9096	0.892643	0	0	0	0	14843.3	17789	11945.5	13044	10643.8	18431.3	15398.5	15830.6	21661.5	22944.9	21373.2	2891.8	1137.82	0.508867	0.46691	0.394223	0.119848	0.472503	0.645853	0.49277	0.227529	0.0699717	0.135446	13522.9	14261.7	13607.5	14533.8	13874.3
T0068	28	2. Suburban	Y	4	Spikevax	AZ	AZ	BNT	Spikevax		0.925549	0.945067	0.891681	0.667552	0.581336	0.852206	0.851185	0.0993921	0.00346563	0.0183949	0.00498707	10055.7	13123.5	6379.14	7978.03	6467.45	11400.4	9357.6	8481.18	13666.8	15872.6	15061.4	4879.62	4701.5	0.357787	0.574482	0.367777	0.00386974	0.512968	0.699851	0.491545	0.429472	0.324424	0.297697	7437.17	7550.45	7269.98	7589.08	7049.83
T0069	65	2. Suburban	Y	5	Spikevax	Moderna	Moderna	Moderna	BNT	Spikevax	0.931222	0.932388	0.857449	0.82158	0.802429	0.908828	0.92586	0.329489	0.211517	0.467388	0.289083	8168.11	6319.5	4016.38	3297.2	3229.1	5204.71	4560.86	4580.65	6127.14	8698.8	7509.32	2866.38	683.053	0.460764	0.227628	0.242764	0	0.37672	0.499629	0.403548	0	0.299559	0.0859693	5190.08	6476.62	5488.48	4963.95	5622.46
T0070	45	2. Suburban	Y	3	BNT	AZ	BNT	BNT			0.83432	0.818826	0.658576	0.658396	0.69995	0.877371	0.826053	0.390214	0.349344	0.462205	0.417944	2885.66	3875.21	2422.05	1448.33	1515.3	2750.96	3055.02	1860.89	2740.58	3912.77	3612.84	2667.69	724.354	0.387149	0	0	0	0.0877183	0.274784	0	0.515274	0.478221	0.296059	4967.08	6190.08	3712.04	3186.47	5175.03
T0071	11	2. Suburban	Y	2	Moderna	Moderna	Moderna				0.994669	0.987338	0.966721	0.965552	0.973349	0.988035	0.977039	0.804775	0.949446	0.941765	0.936834	2301.77	4974.75	3174.6	3926.42	3189.46	5100.65	4427.3	6751.57	5536.23	11519.7	9779.17	18889.5	6141.13	0.992775	0.971747	0.962311	0.952571	0.985065	0.986981	0.815389	0.88214	0.885545	0.842618	4890.32	6703.44	6130.76	4548.31	6313.41
T0072	12	2. Suburban	Y	2	Moderna	Moderna	Moderna				0.981572	0.979294	0.931155	0.956129	0.941576	0.965088	0.965056	0.64768	0.7315	0.63256	0.656002	3571.74	4477.31	2422.95	1890.09	2774.27	4166.45	4155.89	4913.26	5660.88	9292.37	7710.88	3937.03	644.022	0.941368	0.62151	0.710954	0.690069	0.624402	0.794581	0.351003	0.710885	0.767569	0.673346	5257.6	8872.41	5275.22	3624.13	7435.33
T0073	17	2. Suburban	Y	3	BNT	BNT	BNT	BNT			0.983566	0.977104	0.970152	0.978095	0.976794	0.990363	0.974874	0.804775	0.877515	0.882435	0.832034	6171.73	6161.2	2940.72	2095.02	2271.46	3033.19	3353.38	5147.11	6523.8	8035.39	7928.47	4460.59	728.893	0.992315	0.971851	0.953972	0.953061	0.969117	0.981603	0.729459	0.894771	0.801371	0.805578	3791.85	5494.47	4057.97	2722.55	5231.93
T0074	55	2. Suburban	Y	4	Novavax	AZ	AZ	Moderna	Novavax		0.832746	0.781835	0.750122	0.299538	0.491683	0.679935	0.808968	0.420465	0.523268	0.402476	0.357764	6292.75	6981.88	3649.84	3654.69	2934.33	6419.56	5118.91	3024.81	4064.91	6702.04	6049.14	3393.7	672.161	0.824559	0.546784	0.676354	0.636184	0.46025	0.517538	0.247795	0.422878	0.632899	0.551115	5123.69	5873.82	3670.91	3672.7	5274.61
T0075	66	2. Suburban	Y	2	Moderna	Moderna	Moderna				0.985707	0.983674	0.979529	0.969101	0.978607	0.987599	0.978817	0.953816	0.987161	0.975649	0.976714	6298.43	5703.71	3253.05	3837.35	3460.39	4230.7	3186.63	5863.22	6522.69	9101.06	7794.48	4770.39	994.853	0.997236	0.993789	0.993055	0.994394	0.994967	0.996336	0.976493	0.958834	0.929745	0.927402	4104.5	4966.81	4874.07	3813.03	5231.93
T0076	61	2. Suburban	Y	3	Moderna	BNT	BNT	Moderna			0.991857	0.989488	0.968265	0.974852	0.97634	0.986508	0.975029	0.832018	0.959583	0.926193	0.912729	4573.07	3660.7	4256.25	4103.97	3875.28	6259.13	5017.77	10438.9	9443.74	14294.4	13697.8	11956.1	2954.6	0.993169	0.981576	0.975941	0.975391	0.988891	0.99239	0.912869	0.88375	0.860649	0.818913	6786.1	11434.7	8046.65	5459.78	11018.4
T0077	70	2. Suburban	Y	5	Spikevax	Moderna	Moderna	Medigen	BNT	Spikevax	0.972485	0.974755	0.963919	0.878055	0.903322	0.974616	0.96436	0.852823	0.778835	0.818408	0.817762	4865.31	5950.76	2958.68	3201.2	3155.19	4152.65	3840.75	3111.31	4740.29	5615.28	5660.52	4891.86	794.248	0.991453	0.967362	0.971824	0.964464	0.960377	0.981115	0.876306	0.862966	0.83915	0.865027	3608.35	4218.21	3897.96	3076.35	4261.47
T0078	67	2. Suburban	Y	5	Spikevax	Moderna	Moderna	BNT	Moderna	Spikevax	0.972548	0.964243	0.924636	0.861719	0.944341	0.965306	0.974179	0.646835	0.776604	0.801836	0.808385	4237.2	4824.22	2883.82	2277.98	1574.91	4344.62	2186.51	2882.43	5160.77	6343.06	5580.74	3780.72	728.893	0.985117	0.937996	0.900098	0.909395	0.946981	0.948921	0.834848	0.765538	0.80891	0.737907	3628.8	6208.02	4440.53	3977.37	5725.11
T0079	26	2. Suburban	Y	3	Medigen	Medigen	Medigen	Medigen			0.902678	0.932468	0.906281	0.829718	0.949146	0.880062	0.955934	0.611464	0.661706	0.805547	0.813665	3578.31	4743.6	2814.94	2915.33	2685.75	4211.38	3555.28	3944.54	4502.51	4695.1	5086	4243.07	1097.88	0.903723	0.685493	0.805691	0.780008	0.707254	0.807197	0.552357	0.70233	0.757047	0.758501	3226.78	4560.83	3179.05	2242.53	3840.82
T0080	33	2. Suburban	Y	4	BNT	Moderna	Moderna	Moderna	BNT		0.672891	0.864914	0.612124	0.186103	0.0287552	0.643941	0.631621	0	0.274746	0.335435	0.304644	15015.5	13274.8	6631.58	12523.4	7488.28	11180.4	8575	12921.7	11582.2	19870.1	16272.7	8580.3	1814.06	0.502235	0.467499	0.181893	0.119716	0.353788	0.392972	0.339308	0.222473	0	0	9885.42	14546.3	12740.7	11273.4	14948.5
T0081	10	2. Suburban	Y	2	BNT	BNT	BNT				0.882936	0.897172	0.685523	0.78117	0.634191	0.779163	0.747733	0	0.476123	0.439435	0.614152	6748.74	7801.82	4085.56	4490.65	3385.28	5311.92	5305.58	7009.53	8389.55	9777.92	7367.31	4832.54	947.652	0.714444	0.588374	0.708227	0.720277	0.637941	0.688373	0.632878	0.349772	0.389482	0.407052	9898.02	10667.9	8547.52	8245.01	8520.72
T0082	72	2. Suburban	Y	4	Spikevax	Moderna	Moderna	BNT	Spikevax		0.93049	0.962071	0.857676	0.682155	0.410591	0.910622	0.890658	0.114262	0.00535678	0.0295825	0.0102203	3399.32	3097.43	2613.7	1784.46	1831.53	3546.41	2710.59	3715.66	6353.75	6199.4	5860.56	1754.29	880.481	0.750426	0.633301	0.259932	0.301441	0.713829	0.765728	0.636343	0	0	0	4925.34	4430.18	3569.49	4387.36	4289.37
T0083	70	2. Suburban	Y	4	Moderna	Moderna	Moderna	BNT	Moderna		0.984927	0.97632	0.978514	0.959981	0.948111	0.981173	0.967147	0.963371	0.981594	0.962312	0.963757	9157.19	11718.8	7632.98	8160.39	6680.25	9444.87	9691.1	16431.5	15128.8	17019.3	14709.4	6153.67	4189.55	0.997503	0.9939	0.986746	0.990077	0.993439	0.989853	0.980961	0.867462	0.734332	0.834961	6776.3	10785.4	9239.95	10787.7	11303.8
T0084	72	2. Suburban	Y	5	Spikevax	Moderna	Moderna	Moderna	Moderna	Spikevax	0.991576	0.985412	0.982095	0.954628	0.931746	0.982362	0.943807	0.777833	0.895521	0.886967	0.889434	5059.84	6430.45	5206.74	3745.57	4049.94	6460.16	5794.9	6934.13	8514.58	8700.98	8587.36	2389.9	1636.61	0.996418	0.991097	0.970828	0.977827	0.987576	0.99076	0.993137	0.705361	0.596472	0.629853	6684.13	6620.73	5210.99	6344.42	6609.09
T0085	45	1. PLWH	Y	5	Spikevax	AZ	AZ	Moderna	Moderna	Spikevax	0.953912	0.956846	0.896762	0.741272	0.689196	0.945237	0.938479	0.21688	0.198231	0	0.0578852	8784.57	8357.7	5257.05	6388.86	4657.37	6689.57	9002.23	9396.31	8083.31	13509.2	11113	5946.51	3128.88	0.922448	0.773662	0.61205	0.613479	0.821262	0.774753	0.993533	0	0	0	6811.04	10207.3	7216.46	7847.44	9516.56
T0086	57	1. PLWH	Y	3	Moderna	BNT	BNT	Moderna			0.983907	0.975573	0.958171	0.930179	0.92496	0.978993	0.972982	0.797853	0.903055	0.818608	0.816293	3355.1	4062.35	2522.07	2129.62	2028.55	3713.54	2886.71	4857.76	6609.39	6518.37	6617.18	1993.47	919.059	0.991546	0.970141	0.956782	0.955792	0.979982	0.98152	0.996139	0.670083	0.521581	0.481439	5289.82	4728.21	3637.67	5521.33	4481.28
T0087	55	1. PLWH	Y	3	Moderna	Moderna	Moderna	Moderna			0.852631	0.906772	0.764267	0.409561	0.0770357	0.850905	0.757849	0	0	0	0	3852.62	4236.91	2569.98	2089.9	2159.69	3454.56	3511.93	3819	5609.16	7368.72	5910.57	1742.99	577.759	0.720304	0.532143	0.213797	0.231464	0.47822	0.362558	0.999637	0	0	0	4449.08	6021.01	4165.87	4115.44	5441.14
T0088	63	1. PLWH	Y	4	Moderna	AZ	AZ	Moderna	Moderna		1	1	1	1	1	1	1	0.96599	0.962293	0.952806	0.943971	13297	15393.6	9060.22	7068.95	3607.33	11726	10092.2	17561	21180.4	20224.7	21580.8	18929	7829.93	0.998878	0.990141	0.993273	0.988314	0.995478	1	0.919159	0.821373	0.805773	0.685244	10612.7	10588	10853	10693.4	13372.2
T0089	13	2. Suburban	Y	3	BNT	BNT	BNT	BNT			0.964759	0.950195	0.926848	0.961927	0.932248	0.940313	0.921307	0.969119	0.974883	0.965787	0.961146	20754.8	25694.8	19334.8	20541.2	17214	22845.3	23608.8	25407.2	20963.5	29431.6	23806.4	39856.2	14319.6	0.982828	0.978329	0.980829	0.977997	0.974099	0.971274	0.906918	0.770972	0.736763	0.661095	10146.8	16068.7	13370	12689.4	13810.4
T0090	14	2. Suburban	Y	2	BNT	BNT	BNT				0.953681	0.94227	0.937819	0.9411	0.938339	0.94919	0.910418	0.896573	0.891688	0.935963	0.881412	16761.7	20785.5	15995.5	17133.6	14273.1	17881.8	20327.6	24742	22315.7	22377.1	25086	25869.9	11044.1	0.966127	0.91319	0.927506	0.94231	0.932877	0.951153	0.733512	0.503446	0.706468	0.57385	7661.58	16268.7	13835.7	11515.6	12265.6
T0091	51	1. PLWH	Y	3	BNT	Medigen	Medigen	BNT			0.519074	0.81189	0.759304	0.57449	0.608821	0.698116	0.688394	0.438148	0.257677	0.227716	0.152688	12570.9	17387	12725	11166	10085.5	13012.2	11940.9	10417.1	13331.2	14278.8	13512.6	4749.68	1239.03	0.54798	0.171502	0.347217	0.539758	0.164241	0.535129	0.306175	0.0707504	0	0.286155	5812.86	7148.68	7217.59	6196.74	6360.27
T0092	49	2. City	Y	5	Moderna	AZ	AZ	Moderna	Novavax	Moderna	0.905916	0.942833	0.873704	0.899534	0.88976	0.932975	0.910157	0.548977	0.665418	0.325564	0.479235	4181.02	3965.08	2465.47	2269.55	1157.04	2443.5	2040.85	2190.81	3174.83	4950.79	4022.45	922.816	434.794	0.728358	0.456534	0.554648	0.512671	0.520959	0.649022	0.80866	0.666128	0.651468	0.714855	3061.21	3649.62	3213.14	3528.41	3339.55
T0093	49	2. City	Y	5	Spikevax	AZ	AZ	Moderna	Moderna	Spikevax	0.987105	0.982344	0.963259	0.947025	0.933976	0.969494	0.959467	0.571184	0.760698	0.526476	0.507058	8573.31	8658.38	5822.44	6346.73	3525.96	7144.45	6149.49	8473.52	9806.54	13006.9	10848.1	3597.1	1863.08	0.929356	0.792842	0.770587	0.781985	0.849479	0.889588	0.909002	0.711745	0.69057	0.566549	8247.09	9983.53	8176.23	8548.83	8493.94
T0094	50	2. City	Y	5	Spikevax	AZ	AZ	Moderna	BNT	Spikevax	0.991755	0.989866	0.972476	0.965129	0.936418	0.987885	0.980035	0.615163	0.731594	0.604219	0.604435	4442.19	4415.92	2717.92	3179.84	2128.99	4133.34	3117.9	4197.91	5142.54	6760.96	5700.99	1798.55	1194.1	0.976176	0.933753	0.91003	0.81088	0.926369	0.970788	0.95872	0.690403	0.654679	0.666681	4215.72	4817.09	4299.68	4405.43	4758
T0095	58	2. City	Y	4	Spikevax	AZ	Moderna	Medigen	Spikevax		0.991733	0.98481	0.979082	0.988837	0.977506	0.988171	0.973737	0.959909	0.981922	0.960222	0.954655	14756.4	13690.8	9017.7	12074.5	7441.78	11838.3	12316.2	17700.3	13847.3	20219.2	20752.4	9512.53	9935.82	0.995487	0.99434	0.992435	0.991908	0.994288	0.994585	0.968924	0.947077	0.850262	0.851984	11034.6	17105.3	11290.5	13206.4	13185
T0096	46	2. City	Y	4	BNT	AZ	AZ	BNT	BNT		0.991021	0.989051	0.972885	0.966421	0.953299	0.981323	0.975948	0.62227	0.660637	0.396703	0.47834	4874.57	4853.81	3278.81	3289.37	1669.1	4151.86	3020.27	3916.21	5482.64	7235.24	5635.33	1938.85	816.033	0.847835	0.724511	0.714163	0.592225	0.740208	0.863712	0.935081	0.552413	0.493418	0.556681	4781.34	6193.16	5164.23	5325.09	5641.7
T0097	61	2. City	Y	4	Moderna	AZ	AZ	Moderna	Moderna		0.990704	0.978939	0.968733	0.988567	0.971722	0.984923	0.967037	0.978663	0.986709	0.985024	0.985301	12490.8	14244.8	9203.96	11522	7791.99	10796.9	13051.9	17672	13852.8	21114	17240	10142.5	7921.61	0.994613	0.995089	0.993667	0.992459	0.994759	0.99429	0.970248	0.964726	0.904206	0.894512	10196.4	13979.7	11554.2	11578.6	13164.9
T0098	45	2. City	Y	5	Spikevax	AZ	AZ	Moderna	Moderna	Spikevax	0.986993	0.986669	0.958793	0.938341	0.95	0.97926	0.970588	0.707297	0.850504	0.481972	0.559806	8063.23	8162.42	5837.41	5989.54	3411.51	7861.85	5243.1	8964.96	8834.22	14367.9	11047.3	4474.71	2044.62	0.894073	0.774587	0.802543	0.748125	0.763279	0.877738	0.927248	0.666565	0.546612	0.566258	8358.87	10163.5	7910.86	8386.75	9629.53
T0099	43	2. City	Y	3	Moderna	Moderna	Moderna	Moderna			0.990576	0.980485	0.973105	0.983519	0.971851	0.983606	0.967908	0.907744	0.968192	0.846096	0.822267	9333.19	10863	6549.83	7474.89	3949.5	8281.65	7351.11	12732.7	9979.94	15647.4	14129.2	7055.77	5748.09	0.99151	0.985749	0.973753	0.97131	0.985767	0.991037	0.974386	0.89595	0.767277	0.740034	11351.4	13125.7	11384.6	11916.6	12499.3
T0100	45	2. City	Y	4	Novavax	AZ	AZ	BNT	Novavax		0.958761	0.959402	0.90019	0.806971	0.888903	0.937474	0.92637	0.406279	0.412633	0.0159695	0.176153	8065.02	8916.9	5766.14	5984.73	3549.21	8061.7	5908.93	5140.61	8772.45	12006.7	9922.33	3819.33	1788.65	0.627823	0.437741	0.508395	0.531443	0.392363	0.450403	0.945587	0.122878	0.254023	0.230901	9558.76	9857.36	7852.83	7952.76	9201.63
T0101	39	2. City	Y	3	Moderna	AZ	AZ	Moderna			0.691703	0.801609	0.835517	0.644035	0.757069	0.753649	0.754321	0.000582796	0.287038	0.0476883	0.01565	6933.41	8439.43	2342.09	5975.4	2549.84	5706.89	4928.73	5774.81	7336.12	11789.6	11055	2809.88	1163.69	0.324102	0.0136174	0.00227966	0.0954075	0.0321478	0.206039	0.63903	0.173258	0.117414	0.153677	6339.82	7305.68	6946.58	7232.74	7052.06
T0102	29	2. City	Y	4	BNT	Moderna	Moderna	BNT	BNT		0.988529	0.980401	0.975527	0.986599	0.973736	0.985998	0.959668	0.982455	0.9929	0.989729	0.989534	10717	11649.7	8381.34	9838.33	5881.77	9433.44	10239	12846.7	9959.11	15833.3	14351.3	9539.84	3590.91	0.996248	0.995515	0.995497	0.995009	0.996336	0.996003	0.983962	0.981132	0.916016	0.923649	8600.92	10770.3	9246.99	9673.77	10521.6
T0103	61	2. City	Y	4	Moderna	AZ	AZ	Moderna	Moderna		0.985391	0.980046	0.955207	0.97488	0.965681	0.969384	0.957122	0.600437	0.89936	0.63902	0.648675	5929.09	7621.71	4847.99	5624.22	3158.76	6676.96	5453.98	7616.56	6230.58	11316.8	10280	3582.03	2311.94	0.958603	0.890111	0.865352	0.860184	0.893451	0.917818	0.907677	0.67723	0.3658	0.309086	6863.7	8723.81	7510.28	7155.37	8094.76
T0104	29	2. City	Y	4	Novavax	AZ	AZ	Moderna	Novavax		0.883647	0.912887	0.915097	0.683127	0.729941	0.849668	0.892674	0	0.00432267	0	0	14646.1	16857.4	10310.8	11092.9	9300.14	16391.4	10795.9	11627.3	16520.1	15215.7	15061.8	1838.1	3885.92	0.400696	0.0029007	0.137421	0	0.105154	0.397372	0.638377	0.4434	0.396476	0.457443	12642.1	11152.4	10975.5	13314.3	11437.9
T0105	38	2. City	Y	3	BNT	AZ	AZ	BNT			0.98595	0.984636	0.968955	0.975362	0.973645	0.986413	0.974269	0.770132	0.828984	0.857788	0.862739	23297.4	22952	14537.4	20788	13178.1	19806.6	22519.2	21453.1	22994.1	28250.6	22803.9	9012.52	11104	0.985899	0.969095	0.962862	0.970091	0.98578	0.989426	0.916329	0.849409	0.825967	0.81829	11491.8	17125.8	14757.7	14330.2	17500.6
T0106	49	2. City	Y	4	Spikevax	Moderna	Moderna	Moderna	Spikevax		0.991536	0.990025	0.978913	0.977357	0.974769	0.990572	0.973581	0.8343	0.886263	0.81612	0.828887	20316.7	26106.1	18191.7	18218.1	16103.2	23051.5	19805.1	29110.6	28628.5	25374.8	26853.5	4295.8	3687.58	0.994189	0.976433	0.969702	0.978068	0.987011	0.992131	0.951802	0.879667	0.80081	0.788527	15113.9	15317.6	15767.6	15470.1	16747.7
T0107	26	2. City	Y	3	Moderna	BNT	BNT	Moderna			0.99324	0.991628	0.974405	0.985111	0.979935	0.988939	0.9817	0.892296	0.936286	0.903808	0.895202	19920.2	18071.2	12686.4	14477.3	10892	16598	16408.8	16307.5	17711.2	24212.4	19965.7	9488.99	13124.6	0.99477	0.989011	0.985297	0.98509	0.992266	0.995196	0.948084	0.907402	0.863809	0.863717	10696.7	14035.2	12515.1	11198.8	15700.5
T0108	29	2. City	Y	3	Moderna	AZ	AZ	Moderna			0.0983453	0.193654	0.051711	0.00580934	0.0684522	0.132965	0.176388	0	0	0	0	3259.48	3186.93	2181.58	938.273	276.295	1123.4	173	239.596	791.846	342.249	563.075	758.027	205.597	0	0	0	0.0455864	0.00198146	0	0.0816421	0.101342	0.115083	0	1011.07	485.887	1651.08	2108.97	1376.32
T0109	43	2. City	Y	3	Novavax	AZ	BNT	Novavax			0.878552	0.912196	0.862679	0.728452	0.753975	0.779882	0.854284	0	0	0	0	17634.3	18311.6	10757.6	13201.4	8522.82	12750.8	10358.9	12529.4	14306.4	19224.5	16307.8	1981.23	856.427	0.252604	0	0.405131	0.0648581	0.21079	0.352865	0.540972	0.451282	0.332672	0.331074	10825.6	14031.6	11119.2	11245.4	13357.7
T0110	57	2. City	Y	3	Moderna	AZ	AZ	Moderna			0.991689	0.990359	0.98171	0.980346	0.977907	0.990739	0.976127	0.820086	0.918958	0.922224	0.928539	19734.7	28012.2	17818.3	19255.1	16380.4	23682.9	20040.2	19621.6	27182.9	24232	25721.6	1787.25	41.7548	0.991455	0.963356	0.969827	0.964112	0.985024	0.992244	0.823166	0.898865	0.865928	0.846282	16286.3	15409.3	15908.5	16731.4	15490.8
T0111	27	2. City	Y	4	Spikevax	AZ	AZ	BNT	Spikevax		0.49325	0.561019	0.42819	0.376699	0.323942	0.662525	0.584708	0	0	0	0	7822.98	9997.21	6323.14	6016.02	4868.39	6939.87	6524.78	4416.08	8143.59	8691.89	6877.53	3344.74	2347.34	0.114531	0.00234377	0.0247199	0	0.325183	0.209061	0.213498	0.452792	0.236845	0.150088	5596.58	5473.73	4865.91	5758.52	4866.79
T0112	40	2. City	Y	4	BNT	BNT	BNT	Moderna	BNT		0.991477	0.989668	0.979113	0.973774	0.970555	0.990497	0.976861	0.727735	0.786384	0.752819	0.739191	25658.4	30871.1	18978.1	22803.8	17675.7	25134.3	23982.5	27274.6	28087.9	34846.8	29547.5	3776.01	830.103	0.99102	0.963815	0.959475	0.947005	0.986458	0.991445	0.892812	0.780213	0.75704	0.730652	16631.2	23126.3	18405.5	20704.9	20858.8
T0113	54	2. City	Y	3	Medigen	AZ	AZ	Medigen			0.991875	0.988978	0.981167	0.986637	0.981791	0.989931	0.970164	0.904322	0.960007	0.96701	0.965935	24882	24766.1	18664.9	20644.7	15928.5	22823.2	25183.7	22228.5	23935.9	28609.2	26603.5	9146.23	13721.4	0.993183	0.98619	0.98789	0.98665	0.990416	0.992751	0.969237	0.925959	0.914418	0.898085	14609	18120.8	18804.7	17345.3	17416.6
T0114	7	2. City	Y	2	BNT	BNT	BNT				0.92144	0.945908	0.831021	0.75442	0.731528	0.9093	0.905333	0	0	0	0	19330.4	24343.8	14491.3	16297.3	12814.2	22105	18066.2	19799.6	25492.4	27771.6	27003.9	3808.03	1252.64	0.690587	0.277887	0.432721	0.36273	0.644066	0.639749	0.634714	0.522145	0.383012	0.400372	18123.5	20007.4	16765.7	16696.4	17298.6
T0115	48	1. PLWH	Y	4	Moderna	Moderna	Moderna	Medigen	Moderna		0.992552	0.98765	0.9784	0.984117	0.978384	0.987555	0.969385	0.942626	0.966584	0.953835	0.955683	22523.2	24367.4	17861.1	19945.7	16538.9	22415.2	24194.6	24942.5	25807.2	29414.1	28697	17187	18731.1	0.994132	0.98618	0.984753	0.986311	0.990815	0.991893	0.955748	0.896912	0.830848	0.820844	14404.5	20337.4	20258.9	17203.3	19591.6
T0116	52	2. City	Y	3	BNT	AZ	AZ	BNT			0.988577	0.987475	0.963847	0.916203	0.925901	0.979696	0.971009	0.506164	0.577526	0.427564	0.441192	12775.8	13973	9454.01	10814.2	7922.54	13819.8	11355.1	12459.4	17360.3	17059.7	17148.8	6923	4903.92	0.936675	0.814516	0.816084	0.678923	0.869951	0.930641	0.879471	0.691954	0.547176	0.581311	11339.4	13568.7	11145.7	12538.3	12582.2
T0117	45	2. City	Y	5	Moderna	AZ	AZ	Moderna	Novavax	Moderna	0.748722	0.762089	0.725799	0.494009	0.596382	0.724589	0.825642	0.107233	0	0	0	13327.8	15409.9	9277.33	10776.6	7753.24	13983	10868.9	10009.1	15414.6	15376.1	14320.8	2042.44	1741.45	0.148724	0.0355988	0.214256	0.0387571	0.148806	0.340584	0.33539	0.3219	0.172801	0.229272	8678.8	9507.17	8270.04	8848.98	8568.14
T0118	37	2. City	Y	3	Moderna	Moderna	Moderna	Moderna			0.992597	0.989162	0.98238	0.979521	0.976218	0.987795	0.978816	0.896654	0.941888	0.950022	0.956683	21120.6	24436.2	16442	18041.7	16291.9	23843	16871.2	25065.4	30150.4	29064.6	32854.5	10211.2	6435.23	0.995077	0.986155	0.980841	0.98137	0.987082	0.990681	0.954851	0.895957	0.856243	0.88347	17324.3	19351.9	18952.3	18737.1	19644.3
T0119	36	2. City	Y	3	Medigen	AZ	AZ	Medigen			0.891774	0.904739	0.824903	0.746035	0.762038	0.888938	0.913331	0.00937274	0	0	0	17117.3	18533.9	13561.1	14065.7	11480.4	19767.6	18226.7	13635.9	19961.4	21528.6	20622.3	4328.76	5411.33	0.300132	0.266916	0.442058	0.153349	0.392282	0.419788	0.525983	0.449371	0.278321	0.321794	13401.9	14081.5	12564.6	14379.3	13028.2
T0120	26	2. City	Y	5	Spikevax	AZ	AZ	Moderna	Moderna	Spikevax	0.982089	0.981404	0.950948	0.822233	0.807128	0.952602	0.950901	0.1233	0.00829294	0	0.00428048	16213.7	20387.9	12250.7	12083.5	10732.6	18203.5	13374.5	16939.4	18777	20767.7	22483.3	3867.35	2199.39	0.907848	0.754848	0.693873	0.668183	0.812506	0.863686	0.742936	0.423526	0.343389	0.46069	12483.3	15471.3	14597.7	14204.3	14828.3
T0121	37	2. City	Y	3	Moderna	AZ	AZ	Moderna			0.990189	0.98634	0.968375	0.967566	0.963986	0.987563	0.974595	0.827501	0.88371	0.722394	0.706869	17776.5	19800.6	13863	15939.2	11758.5	20834.2	17901.4	16520.7	21262.6	24296.4	19419	25181.6	22063.3	0.993726	0.977245	0.970651	0.970101	0.985032	0.990119	0.929235	0.80952	0.678573	0.668911	13205.8	18868.8	14776	16062.8	19133.8
T0122	35	2. City	Y	3	Moderna	AZ	AZ	Moderna			0.986821	0.985047	0.972903	0.971667	0.970496	0.98326	0.968278	0.841447	0.912945	0.920015	0.921287	20345.7	23093.7	18831.4	18215.7	14877	21991.5	21398.1	22349.4	22614.5	27928.8	26064.1	5712.04	5567.45	0.99022	0.966558	0.971913	0.967864	0.981391	0.988017	0.925057	0.797251	0.802309	0.788026	12964.3	18128.7	15854.1	16137.1	16958.6
T0123	53	2. City	Y	4	Moderna	AZ	AZ	Moderna	Moderna		0.988502	0.985632	0.973078	0.960324	0.956641	0.983873	0.972002	0.681562	0.645272	0.576889	0.537646	17671.6	20480.4	13062.2	14997.6	10897.1	19327.3	16367.4	18501	24330.7	24146.9	21553.3	5460.62	1971.1	0.986167	0.960461	0.93514	0.925071	0.981841	0.984798	0.796019	0.579421	0.497191	0.507603	14146.2	17569.3	16205.1	15351.5	14995.1
T0124	31	2. City	Y	3	Moderna	Moderna	Moderna	Moderna			0.986454	0.979639	0.966936	0.97316	0.965703	0.986244	0.962955	0.901361	0.937496	0.92113	0.914595	18756.6	23859.3	16128.7	16139.3	14239.2	22252.1	18794.1	24521.9	27952.4	26706.7	26751.6	15103.1	9538.24	0.992667	0.978981	0.974148	0.97932	0.984125	0.989818	0.92166	0.831066	0.7274	0.735493	14120.5	18077.6	18645.3	15891.4	17677.4
T0125	54	2. City	Y	4	Novavax	AZ	AZ	Moderna	Novavax		0.920702	0.93524	0.561141	0.774457	0.74309	0.939389	0.843459	0.417358	0.548971	0.567082	0.534924	7101.64	8336.62	5411.28	5087.08	3722.68	6076.63	7422.19	6794.05	9180.66	10801.4	9965.08	18924.3	9221.9	0.959909	0.879879	0.499029	0.53936	0.868315	0.883686	0.683634	0.478397	0.228717	0.16527	8451.88	9519.79	7221.25	7978.46	9139.98
T0126	42	2. City	Y	2	Medigen	Medigen	Medigen				0.680522	0.662576	0.439232	0.266676	0.160682	0.702514	0.538867	0	0.594225	0	0	4400.95	7960.86	4390.71	4355.24	3665.45	6962.34	5644.94	2903.1	2800.11	7721.88	7250.87	13736.8	10909.8	0.419261	0.206428	0	0	0.10373	0.114848	0.253964	0.123027	0	0	7694.63	6476.62	4371.23	5155.67	6731.27
T0127	49	2. City	Y	4	Novavax	AZ	AZ	Moderna	Novavax		0.377771	0.15633	0.218734	0.0667021	0	0.112055	0.130728	0.19953	0	0	0.0879139	1358.12	2514.56	1494.91	1575.93	1127.53	4279.18	1891.67	536.221	1973.66	2314.64	1848.03	5351.39	4810.42	0.0678319	0.12455	0	0	0	0	0.339687	0.290758	0.155196	0.20821	2378.48	1227.19	1413.6	1122.11	1586.37
T0128	40	2. City	Y	4	Novavax	AZ	AZ	Moderna	Novavax		0.912148	0.961421	0.743108	0.712145	0.613063	0.924051	0.831845	0.371447	0.554811	0.462583	0.485199	4667.19	4594.55	4850.38	4608.91	3616.87	7077.44	5641.04	3420.18	6343.33	9565.51	6643.52	22564.7	8131.29	0.960029	0.827445	0.427579	0.573961	0.842756	0.859527	0.681648	0.360259	0.126078	0.233721	5036.56	9024.37	4920.56	4456.26	7542.73
T0129	39	2. City	Y	4	Novavax	BNT	BNT	Moderna	Novavax		0.99515	0.994973	0.987079	0.988884	0.981732	0.990075	0.965863	0.974052	0.986079	0.983077	0.977614	2577.58	3242.78	2279.8	2047.17	1441.68	2341.8	2380.99	2634.03	2948.21	4011.33	3010.83	2926.64	1462.32	0.989405	0.993313	0.987147	0.990692	0.992901	0.987808	0.957863	0.951203	0.938559	0.895951	2276.23	2739.53	2064.62	2400.37	2877.62
T0130	37	2. City	Y	4	Novavax	AZ	AZ	Moderna	Novavax		0.988989	0.988713	0.975581	0.968231	0.955997	0.985824	0.969629	0.640886	0.719658	0.661604	0.714073	6101.51	8443.87	5493.93	4651.04	4310.44	7432.2	5287.23	5958.91	8797.01	7867.36	6975.25	5680.02	2794.39	0.887988	0.809252	0.787265	0.7407	0.798479	0.915461	0.873993	0.735691	0.559722	0.5148	6736.52	6240.55	5504.25	6608.43	6382.03
T0131	62	2. City	Y	4	Novavax	AZ	Moderna	Moderna	Novavax		0.963238	0.945094	0.909436	0.945219	0.913079	0.915854	0.881882	0.817506	0.866103	0.856155	0.876402	2413.23	2741.27	1765.03	1349.63	1053.91	1951.57	1478.11	1775.92	3056.13	3395.58	2402.32	1849.4	816.487	0.88873	0.869691	0.869454	0.847078	0.867001	0.87899	0.836485	0.874431	0.830311	0.822718	2112.06	2444.01	1767.7	2389.36	2462.27
T0132	30	2. City	Y	4	Novavax	AZ	AZ	Moderna	Novavax		0.982901	0.984417	0.963549	0.966359	0.904977	0.968332	0.957449	0.708437	0.622506	0.532309	0.601345	6275.42	7186.41	4511.69	4261.95	4179.59	6321.41	4538.99	6531.49	9700.49	9977.59	8850.01	8360.9	3418.9	0.879292	0.739683	0.742864	0.722053	0.755568	0.833171	0.862439	0.686548	0.521243	0.445663	8381.28	8074.75	6860.38	8659.8	7413.3
T0133	28	2. City	Y	3	BNT	BNT	BNT	BNT			0.957593	0.95629	0.888632	0.909471	0.873762	0.947988	0.92291	0.422652	0.483278	0.371422	0.462726	4251.84	6149.37	3757.35	2623.43	2473.84	5047.04	3596.28	4186.05	7240.86	8127.05	6712.61	4390.91	2485.77	0.83372	0.635808	0.582649	0.549639	0.716549	0.691958	0.742697	0.610682	0.386721	0.324806	7167.67	8045.59	5576.37	6378.3	6277.98
T0134	30	2. City	Y	3	Moderna	AZ	Moderna	Moderna			0.979894	0.974889	0.946568	0.966924	0.956526	0.969653	0.966343	0.499297	0.619079	0.615922	0.692924	8421.51	10653.7	6497.13	4711.53	4675.25	7877.23	6060.06	9527.59	15204.3	14225.7	12903.4	11493.8	3598.63	0.822383	0.616269	0.667082	0.641704	0.681801	0.785199	0.857469	0.674332	0.504905	0.393969	10176.5	10177.5	8490.05	11213.5	9835.95
T0135	44	2. City	Y	3	BNT	AZ	AZ	BNT			0.94552	0.966047	0.937293	0.942293	0.93479	0.968772	0.929482	0.602795	0.656555	0.48876	0.576585	4635.52	6937.13	4797.38	3430.2	2899.16	4385.22	4205.88	4892.21	8043.12	9058.5	7593.3	3978.47	2429.04	0.544521	0.335865	0.398564	0.303267	0.387257	0.489334	0.746413	0.556693	0.256963	0.292219	6258.86	6844.19	5460.02	6308.84	5488.84
T0136	29	2. City	Y	3	Moderna	AZ	AZ	Moderna			0.996831	0.994288	0.994429	0.9945	0.992428	0.995828	0.981409	0.969784	0.975775	0.949636	0.948312	8104.47	9749.04	7189.18	5884.52	4178.7	8436.17	7110.17	8590.26	13522	13437.2	13204.2	17660.6	5876.08	0.997759	0.995874	0.992719	0.989172	0.9949	0.997149	0.983052	0.938081	0.856805	0.834109	10292.5	9402.03	7846.63	10596.2	9559.52
T0137	30	2. City	Y	3	BNT	AZ	AZ	BNT			0.995843	0.995179	0.993806	0.994988	0.993037	0.996579	0.981809	0.975544	0.990366	0.986405	0.985073	6930.42	9958.37	7452.41	5255.29	5331.27	7496.85	6999.65	9619.83	12303.4	12019.4	12453.3	18284.9	8983.63	0.998485	0.995957	0.996583	0.996932	0.997477	0.99827	0.984708	0.977019	0.949661	0.946297	8970.16	9004.19	7243.22	9371.92	9274.43
T0138	39	2. City	Y	5	Spikevax	Moderna	Moderna	Moderna	Moderna	Spikevax	0.99658	0.994196	0.99111	0.993876	0.988907	0.99518	0.982851	0.931051	0.95323	0.94227	0.942145	7394.78	10177.3	7405.39	5715.7	4955.72	8330.14	7013.32	11372	15088.6	14853.8	14662.1	24429.2	3413	0.997307	0.995988	0.991402	0.989913	0.995729	0.996629	0.970075	0.903577	0.830468	0.818991	10862.9	10349.1	8966.98	11283.8	10335.5
T0139	9	2. City	Y	2	Moderna	Moderna	Moderna				0.995696	0.99326	0.985627	0.987168	0.985068	0.994998	0.984774	0.896454	0.923964	0.898328	0.901708	8248.49	11647.8	7821.05	6321.46	5410.85	9274.19	6947.71	10858.8	12673.3	15029.5	15216	17940.3	3501.95	0.997234	0.991695	0.972415	0.968982	0.989399	0.993644	0.959392	0.86365	0.766472	0.710318	11828.5	11111.8	9003.32	12106.9	10792.5
T0140	7	2. City	Y	2	Moderna	Moderna	Moderna				0.993588	0.991546	0.976766	0.959787	0.975377	0.985151	0.974117	0.645749	0.745105	0.711826	0.766699	8888.56	12763.6	6370.15	6928.72	4748.58	10347.5	7229.66	12042.2	15394.1	15983.9	15076.3	20240.7	2237.06	0.985321	0.937917	0.885724	0.873318	0.931189	0.956364	0.937686	0.88485	0.601135	0.660738	8510.71	9910.35	8286.94	11016.4	9625.91
T0141	22	2. City	Y	4	Moderna	BNT	BNT	Moderna	Moderna		0.941703	0.951279	0.861851	0.841947	0.811535	0.94935	0.91118	0	0.0651429	0	0	8534.76	10340.1	6291.4	5795.15	4753.94	7639.93	7364.78	7569.1	10580.2	13236.1	11217.6	6281.74	3463.38	0.749168	0.288037	0.404449	0.313333	0.519282	0.750169	0.704729	0	0	0	10930.7	12893	10537.8	11335.8	11417
T0142	32	2. City	Y	4	Moderna	AZ	AZ	Moderna	Moderna		0.933759	0.917452	0.786151	0.602146	0.496091	0.787742	0.764706	0	0.208526	0.130615	0.109894	6940.58	7125.01	5282.21	5356.7	3503.31	5864.95	2889.05	4778.53	8616.54	8515.13	6198.02	4211.05	702.569	0.702936	0.361053	0.412847	0.389746	0.559868	0.618316	0.544259	0.0404725	0	0	6144.84	6474.66	4750.69	6413.88	6139.35
T0143	26	2. City	Y	3	Moderna	AZ	AZ	Moderna			0.98472	0.984971	0.961063	0.975817	0.963386	0.986271	0.957148	0.831467	0.927315	0.834219	0.81057	10626.2	12397.1	9244.99	8634.34	7402.14	11279	10052.3	13265.8	17333.5	19191.8	16475.4	17761.4	13517.2	0.985903	0.962597	0.966429	0.963519	0.953349	0.977389	0.956319	0.811852	0.544515	0.425527	12787.8	13492.1	10957.8	12667.7	13041.1
T0144	46	2. City	Y	4	Spikevax	AZ	AZ	Moderna	Spikevax		0.979241	0.988829	0.917165	0.612762	0.544056	0.940476	0.877522	0	0	0.000282238	0	6121.53	5143.4	4741.98	5078.95	4195.69	4698.98	4638.18	5113.43	8971.16	8910.11	9049.28	5433.31	1400.15	0.89558	0.73251	0.34624	0.392955	0.523536	0.703261	0.71046	0	0	0	7410.28	8112.88	6555.86	6010.1	7382.05
T0145	42	1. PLWH	Y	4	Spikevax	AZ	AZ	Moderna	Spikevax		0.494476	0.413372	0.372525	0.493945	0.337129	0.560545	0.405866	0	0	0	0	9668.76	13735.9	10088.6	7771	7711.22	10904.9	12019.4	7497.53	12796.1	14774.9	11116	2354.12	154.311	0.217615	0.0375807	0	0	0.491212	0.0780233	0.260058	0	0.0923616	0.121823	5827.15	7098.21	6131.05	6444.94	5491.35
T0146	32	1. PLWH	Y	3	Moderna	Moderna	Moderna	Moderna			0.834834	0.797693	0.745039	0.650047	0.546622	0.803506	0.763669	0	0	0.0291654	0.00345344	11727	14849.5	9029.97	8574.46	7489.47	13148.2	10689.7	8178.81	14326.5	14267.5	11514.6	2904.99	1497.27	0.495572	0	0.26032	0.0548429	0.296798	0.402819	0.420201	0	0.177295	0.209941	10513.5	12151.9	7495.07	10212	12633
T0147	32	1. PLWH	Y	3	Moderna	AZ	AZ	Moderna			0.467439	0.451664	0.522262	0.518375	0.264747	0.519688	0.275931	0	0.00988725	0.01033	0.0151239	10019.3	13774	9864.57	7921.76	7975.89	12605	11555.4	6356.96	10769.9	11054.5	8724.41	1827.74	1530.86	0.0214379	0.0582123	0	0	0.179985	0.108956	0.175853	0	0	0	7018.91	7276.81	4030.65	5262.12	4780.04
T0148	34	1. PLWH	Y	3	BNT	AZ	AZ	BNT			0.310768	0.356986	0.421653	0.414175	0.19933	0.432973	0.11568	0	0.0070946	0.0102978	0.0200375	9685.2	14011.8	9695.98	7371.97	8001.52	11885.6	8703.48	6072.2	9904.41	10162	8446.5	3171.47	1662.02	0	0	0	0	0.266972	0.40843	0.141848	0	0	0	5370.5	6705.41	4436.02	5399.63	4428.28
T0149	35	1. PLWH	Y	5	Spikevax	AZ	AZ	BNT	Moderna	Spikevax	0.671142	0.654251	0.458009	0.667969	0.570331	0.700159	0.583864	0.00245064	0.0176356	0.0115427	0.00779368	11263.2	15642.1	11629.9	8385.18	7648.93	15186.4	11678.1	9248.96	13982	14577.8	11495.1	2609.31	699.846	0.338909	0.220425	0.231804	0.208784	0.51615	0.571727	0.381319	0	0	0	7510.01	7962.6	7104.62	7578.35	6758.33
T0150	29	1. PLWH	Y	3	BNT	AZ	Moderna	BNT			0.311132	0.346965	0.455865	0.579985	0.406496	0.570831	0.333155	0	0.0236083	0.00699755	0.00648625	9942.48	14348.8	11157.4	7357.23	7966.65	13782	10956.4	7899.03	14929.4	13747.1	11540.9	3152.64	1226.32	0.175961	0.1438	0.0206292	0	0.155306	0.328062	0.210628	0	0	0	6716.63	6451.39	4042.2	5159.62	5057.31
T0151	25	1. PLWH	Y	3	Moderna	AZ	AZ	Moderna			0.954824	0.941448	0.882005	0.897056	0.861264	0.924165	0.865957	0.212234	0.490695	0.516171	0.445242	13896.1	16461.7	10598.6	11407.3	9383.29	14407.2	14526.1	12796.6	15467.4	20030.1	16528.8	8964.49	7741.88	0.948889	0.844283	0.792189	0.833806	0.941527	0.96156	0.823049	0.243724	0.45665	0.444027	9413.64	12781.4	11524.3	11209	11089
T0152	32	1. PLWH	Y	3	Medigen	Medigen	Medigen	Medigen			0.76165	0.748274	0.727397	0.640273	0.635027	0.734911	0.841679	0.0979716	0.0189808	0.0823392	0.000731411	11546.8	16151	10166.4	7302.16	7129.72	12590.8	6431.44	7219.66	12896.2	14406.5	10360.2	2263.72	2944.62	0.234844	0.464803	0.364052	0.116824	0	0.103912	0.375596	0	0	0.248035	4731.19	5680.92	4552.93	4851.85	6609.37
T0153	37	1. PLWH	Y	4	Medigen	AZ	AZ	BNT	Medigen		0.591417	0.617408	0.535896	0.389692	0.231863	0.5626	0.55556	0.335845	0.0260028	0.173984	0.00704888	8846.42	11313.8	7904.6	6666.91	7392.9	11302.2	7827.94	3433.19	8102.29	7604.04	7035.95	1819.27	930.405	0.24204	0.147666	0.252263	0	0.0752203	0.0657136	0.318903	0	0.0443167	0.330383	4113.74	6084.38	4365.88	5161.04	5402.09
T0154	38	1. PLWH	Y	3	Moderna	AZ	Moderna	Moderna			0.975743	0.935479	0.846301	0.802036	0.67779	0.912874	0.805611	0.0348911	0.125505	0.00716927	0.0052592	10730.8	13211.9	9761.86	8497.72	7730.59	12896.7	10053.5	9128.01	13333	15837.3	13408	2448.29	1054.31	0.81207	0.610221	0.355924	0.0084326	0.568317	0.778772	0.508391	0	0.100491	0.158996	7144.14	9992.78	5940.89	6198.72	10973.8
T0155	40	2. City	Y	3	Moderna	Moderna	Moderna	Moderna			1	0.974067	0.962595	0.990278	0.960134	0.972842	1	0.843074	0.878082	0.82475	0.7967	11822.3	16792	12133	6349.74	8124.62	15566.4	11230.5	14053.9	17753.7	18791.7	17252.2	10015.4	8888.32	1	0.997784	0.95107	0.912294	0.99751	1	0.955784	0.781228	0.666209	0.708029	8536.77	11673.1	10759.5	9818.05	11724.7
T0156	46	2. City	Y	3	Moderna	AZ	AZ	Moderna			1	0.946715	0.967769	0.957992	0.935689	0.966269	0.929015	0.709331	0.705013	0.649903	0.604411	14459.4	20362	14009.1	10630	9750.5	17193.2	14559.7	15207.9	16627.3	18236.3	17141.5	7423.02	6026.76	0.975282	0.893454	0.892963	0.688384	0.945859	0.984163	0.807451	0.601599	0.615025	0.540466	9541.67	15658.6	11122	10910.8	14120.9
T0157	46	2. City	Y	4	Moderna	AZ	AZ	Moderna	Moderna		1	0.967175	0.963072	0.913137	0.893577	0.988062	0.935912	0.394631	0.523822	0.484032	0.528359	15990.5	17420.7	12319.6	14040.1	11034.8	15305.9	16996.9	15828.3	19593.4	24154.9	19664.9	4565.11	1354.76	1	0.957521	0.913145	0.893607	0.984936	1	0.873841	0.352732	0.427703	0.688131	11403.8	15991.6	12508.9	13406.6	14654.2
T0158	29	2. City	Y	4	Spikevax	AZ	AZ	BNT	Spikevax		1	0.948872	0.951228	0.986937	0.977954	0.985334	0.959363	0.881988	0.973428	0.939965	0.911281	17504.3	20639.8	13748.3	14407.2	10932.9	16210.1	16435	13694.5	17592.2	22550.6	18052.7	17715.2	13472.7	1	0.998881	1	1	0.997498	1	0.963829	0.926521	0.744817	0.837965	11969.7	16176.1	12615.9	12722.7	15489.7
T0159	38	2. City	Y	4	Novavax	AZ	AZ	Moderna	Novavax		1	0.955992	0.955017	0.94947	0.925915	0.971856	0.959133	0.465299	0.437176	0.569705	0.543382	15787.9	17618.2	10691.1	12113.9	9304.31	13392.2	15050.2	11684	14649.5	19809.3	15377.9	4395.62	1145.53	0.974522	0.843553	0.821167	0.728491	0.918937	0.957985	0.7583	0	0.0301125	0.283303	8664.24	14434.5	12047.4	11282.4	13227.9
T0160	33	2. City	Y	4	Novavax	AZ	AZ	BNT	Novavax		0.982849	0.958117	0.918368	0.851706	0.869592	0.932233	0.874411	0.148904	0.183714	0.324529	0.425733	11437.7	13827.3	9407.9	8853.71	6844.18	13170.2	12900.8	8240.82	12473.8	18247.6	12908	3211.96	1085.17	0.777426	0.462508	0.472455	0.479269	0.370984	0.512066	0.511814	0	0	0.22927	7693.79	12794	8333.99	8036.62	10649.1
T0161	44	2. City	Y	3	Moderna	AZ	AZ	Moderna			0.998592	0.967712	0.979742	0.935462	0.92479	0.975151	0.934763	0.486262	0.690072	0.786429	0.795984	16383.7	17553.1	11990.8	14981.7	11895.6	14068.6	16598.6	15296.3	17406.9	23905.8	17727.5	11114.3	12099.8	0.968099	0.917299	0.88919	0.856572	0.960929	0.989315	0.749196	0	0.426531	0.446822	9521.5	15333.6	11255.3	11559.1	12760.2
T0162	39	2. City	Y	4	Spikevax	AZ	AZ	Moderna	Spikevax		0.372267	0.371427	0.316677	0.170471	0.192513	0.36055	0.31906	0	0	0	0	6681.81	8575.53	6176.7	5628.43	5418.9	9329.37	8676.53	6045.79	10934.4	12162	10098.3	2077.28	1209.53	0.0208922	0.0817177	0.164204	0	0.189489	0.158864	0.18121	0	0	0	2688.61	3545.88	1910.81	2055.89	2752.65
T0163	36	2. City	Y	3	Moderna	Moderna	Moderna	Moderna			0.983279	0.959424	0.933562	0.969211	0.954999	0.973261	0.918324	0.9904	0.992007	0.981246	0.987537	15611.6	15954.3	10209.3	12271.3	10201.2	10189.5	14897.9	12542.1	15832.8	22928.9	17849.3	5807.15	8308.74	0.998812	0.9965	0.994403	0.998849	0.994449	0.998829	0.992691	0.830658	0.858445	0.855653	10646.3	13801.9	12399.6	12103.8	13211.2
T0164	26	2. City	Y	4	Spikevax	AZ	Moderna	Moderna	Spikevax		1	0.989821	0.98038	0.998131	1	0.999595	0.998621	0.978423	0.997727	0.966308	0.963562	10162.1	13689.7	10375.2	9111.3	6813.19	11982.2	11171.2	8946.21	11318.8	13724.5	12380.4	9877.89	9168.8	1	0.999802	1	1	1	1	0.971904	0.930688	0.886159	0.815242	7130.13	10481.8	8582.73	9039.01	9223.11
T0165	54	2. City	Y	4	Medigen	AZ	AZ	Moderna	Medigen		1	0.978148	0.981097	0.99372	0.970988	0.998839	0.982929	0.97867	0.996797	0.930034	0.933627	10976.7	12444.1	8830.83	8978.59	6714.23	10434.6	11714.4	10577.8	11476.2	16439.6	13934.1	8183.87	4599.38	1	1	0.998631	0.999424	1	1	0.994429	0.995523	0.844375	0.851522	7329.04	11736.1	9363.34	8845.03	10226.5
T0166	41	2. City	Y	4	Moderna	AZ	AZ	Moderna	Moderna		1	0.974973	0.958606	0.963772	0.922899	0.977582	0.96149	0.76987	0.769593	0.801233	0.838221	10733.4	12239.9	8302.88	7232.04	7555.64	9860.72	10668.2	10140	10623.7	16573.4	12420.1	3901.25	5399.98	0.972586	0.874764	0.895915	0.862117	0.902091	0.960195	0.865055	0.509262	0.683633	0.779478	5580.61	10099.3	7971.71	7147.74	9497.59
T0167	69	2. City	Y	3	Moderna	BNT	BNT	Moderna			0.993861	0.981556	0.974478	0.77526	0.82033	0.962997	0.962927	0.532193	0.574218	0.553638	0.538946	7690.01	8966.83	5679	6070.19	4774.51	8022.68	7237.47	8117.57	8184.15	10263.1	9936.07	1695.91	612.252	0.950612	0.918313	0.690294	0.596471	0.782172	0.862309	0.76445	0.272615	0.418643	0.673155	4515.48	7944.37	5927.09	4886.3	7281.08
T0168	35	1. PLWH	Y	3	Moderna	AZ	BNT	Moderna			1	0.983214	0.968057	0.979796	0.964932	0.989547	0.997184	0.950228	0.944996	0.915844	0.914983	7619.19	9729.81	6404.89	6346.43	5932.14	6485.78	7416.33	7978.64	8340.06	11298.2	9603.19	3459.62	2645.53	0.997375	0.934571	0.944737	0.931627	0.965546	0.995342	0.92119	0.819852	0.803763	0.780446	3542.23	7491.85	5695.53	5149.74	6587.89
T0169	41	2. City	Y	4	Novavax	AZ	AZ	BNT	Novavax		0.976051	0.890905	0.882304	0.75879	0.825712	0.884436	0.892372	0.325952	0.466198	0.282114	0.368488	6843.47	9685.8	5984.45	6143.91	4535.17	8901.3	6645.84	6979.3	10493.5	9221.81	8454.14	2366.36	1195	0.863038	0.704758	0.694666	0.61288	0.791975	0.822827	0.382652	0	0	0	7234.34	7267.83	6109.92	7355.56	6548.84
T0170	54	2. City	Y	3	Moderna	Moderna	Moderna	Moderna			1	0.981427	1	0.999869	0.980095	0.997334	0.98755	0.998901	1	0.991579	0.999196	7042.78	9599.26	7141.27	6145.72	6937.77	7291.48	7692.04	8250	10542.6	11315.3	9354.29	3281.65	1065.65	1	1	1	1	1	1	1	1	0.930631	0.961486	6736.52	7866.99	6486.28	7560.56	8534.39
T0171	40	2. City	Y	3	BNT	AZ	AZ	BNT			0.96987	0.869299	0.822938	0.553377	0.501648	0.842883	0.842721	0.480718	0.184887	0.0623307	0.28197	5151.87	8946.12	6207.85	4389.24	4795.07	7286.36	6403.72	4995.55	9557.23	7941.19	8642.34	1544.3	333.584	0.331391	0.0968078	0.383391	0	0.276651	0	0.420909	0.096374	0	0.167678	4677.96	5528.96	4147.27	4980.32	4657.02
T0172	32	1. PLWH	Y	5	Spikevax	Moderna	Moderna	Moderna	Moderna	Spikevax	1	1	1	1	1	1	1	0.938353	1	0.971498	0.985974	8937.26	10549.4	7307.77	6398.19	5600.41	6325.35	8887.02	11732.6	11127.2	12257.7	12601.4	3275.05	838.272	1	1	1	1	1	1	0.998677	1	0.83648	0.771239	8296.12	10713.3	7942.98	9766.38	7729.07
T0173	34	2. City	Y	4	Moderna	AZ	AZ	Moderna	Moderna		0.999122	0.938699	0.944675	0.928733	0.893796	0.968348	0.883822	0.722674	0.724107	0.648581	0.663696	6764.58	11205.1	8141.47	6567.01	6733.31	9580.07	9734.84	8753.31	11075.1	11054.2	10405.6	2872.03	942.205	0.997605	0.935251	0.860378	0.815604	0.966969	0.97997	0.798866	0.184111	0	0.166981	6619.69	8348.11	6391.06	6876.39	7207.16
T0174	41	2. City	Y	4	Moderna	AZ	Moderna	BNT	Moderna		1	1	1	0.995473	0.994726	0.996172	1	0.961381	0.970459	0.931223	0.926462	4735.62	5533.21	3061.7	4492.16	3502.72	5249.64	2975.36	5398.57	6618.32	7406.18	6514.1	6987.97	5350.06	0.999516	0.995646	0.987834	0.991965	0.99904	0.999991	0.935888	0.820945	0.771326	0.684801	3891.02	5864.57	4590.12	4222.74	5161.08
T0175	38	2. City	Y	4	Novavax	AZ	AZ	Moderna	Novavax		0.985705	0.980238	0.932176	0.820421	0.828803	0.932152	0.968554	0.30657	0.248578	0.197337	0.0438395	2370.8	3779.79	2129.77	2443.78	2208.87	3215.3	2361.07	3079.54	4546.42	4509.98	4798.54	1567.84	1235.85	0.314975	0.442701	0.0936257	0	0.515181	0.43129	0.402875	0	0.207834	0.0439855	3114.16	3760.65	2981.29	3366.62	3223.51
T0176	38	2. City	Y	3	Moderna	AZ	AZ	Moderna			0.911017	0.928474	0.840749	0.647967	0.560894	0.781445	0.900219	0.102858	0	0.00974182	0.0603059	3286.37	3838.96	2171.7	2557.23	2154.32	3766.36	2836.33	2296.45	3878.48	3635.99	3746.45	1471.8	517.85	0.180006	0.343974	0.0242981	0	0.389479	0.132171	0.266147	0.148235	0.312104	0.21959	2713.26	3252.89	2537.61	2952.67	2695.19
T0177	35	2. City	Y	3	BNT	AZ	BNT	BNT			0.876381	0.896266	0.792244	0.744045	0.703189	0.78549	0.837176	0.273823	0.103532	0.331287	0.41496	3695.15	4366.36	2790.09	2625.84	2064.91	4130.97	3638.07	2851.43	6251.79	4582.72	3857.16	871.967	453.856	0.562377	0.651377	0.287455	0.507771	0.6065	0.403815	0.196594	0.111971	0.441567	0.370513	2467.01	1891.4	1686.85	1996.31	1758.2
T0178	9	2. City	Y	1	BNT	BNT					0.979344	0.995259	0.971332	0.914329	0.916755	0.992928	0.976264	0.652204	0.884028	0.803785	0.829923	4889.81	2542.67	1553.01	4354.03	3602.26	1160.46	4512.05	5148.64	6324.72	8672.61	8451.46	4456.82	3878.2	0.917061	0.780395	0.785835	0.803263	0.859842	0.904615	0.725106	0.825315	0.647136	0.595347	4695.89	5595.97	5370.72	5477.57	4994.27
T0179	6	2. City	Y	1	BNT	BNT					0.859817	0.882922	0.816496	0.656167	0.60899	0.778157	0.855973	0.0829042	0.169446	0	0.0741228	3445.04	5016.91	2808.05	2973.71	2705.13	2924.4	2236.5	3800.63	6165.09	5686.21	5942.25	2679.93	2575.18	0.342944	0.134045	0.106005	0.0504898	0.276541	0.319995	0.448897	0.193391	0.241871	0.148377	3752.63	4044.66	4124.46	4391.31	3742.91
T0180	39	2. City	Y	3	BNT	AZ	AZ	BNT			0.99937	0.998488	0.992727	0.967572	0.963402	0.99894	0.999647	0.64185	0.740353	0.679557	0.68561	4048.65	5925.61	4046.03	3498.21	3535.5	3713.93	4180.5	6207.69	7368.49	7718.24	7878.08	3193.13	2379.11	0.982696	0.958975	0.886408	0.9054	0.968506	0.97833	0.683939	0.327519	0.565297	0.505454	4275.95	4861.95	5005.07	4557.06	4295.51
T0181	35	2. City	Y	3	Moderna	AZ	AZ	Moderna			0.975594	0.976948	0.939579	0.629564	0.550212	0.951704	0.921889	0	0.00620302	0.341745	0	2368.11	3090.03	1099.32	1881.96	1561.5	2722.58	1129.38	2284.2	4239.43	2481.21	3839.6	1536.77	508.773	0.286988	0.221537	0.102838	0	0.499845	0.375329	0.209664	0	0	0	3050.85	4017.47	2534.23	2374.68	3503.3
T0182	41	2. City	Y	2	Medigen	Medigen	Medigen				0.125658	0.2446	0.118131	0.0314262	0.130887	0.103395	0.206692	0	0.0458544	0	0	1269.07	1495.27	1357.76	1068.27	1065.54	2052.48	1355.88	883.368	2776.67	2192.07	2707.34	844.659	388.047	0.209127	0.107602	0.288163	0	0.159948	0	0	0	0	0	1161.23	735.139	480.308	757.298	497.642
T0183	54	2. City	Y	3	Moderna	AZ	AZ	Moderna			0.330522	0.492101	0.308096	0.120344	0.210647	0.208703	0.373296	0.139744	0	0.0592189	0	2024.77	2631.43	1546.42	1669.81	1218.74	3353.26	2252.9	1578.43	4495.44	2602.69	3203.99	1848.46	792.887	0.307459	0.0364658	0	0.439642	0	0	0	0	0	0	1354.81	1437.19	1289.65	905.539	893.467
T0184	8	2. City	Y	2	BNT	BNT	BNT				0.988908	0.992822	0.904306	0.834985	0.808449	0.979194	0.88143	0.0843212	0.219528	0.367616	0.0851718	994.756	855.445	387.504	724.017	510.564	601.514	1058.69	750.557	960.412	1288.25	1071.94	280.611	180.635	0.817117	0.656936	0.484312	0.504448	0.695392	0.778917	0.46868	0.0146572	0.162683	0.203915	697.857	1230.84	669.051	616.681	990.82
T0185	57	2. City	Y	3	Moderna	AZ	AZ	Moderna			0.972019	0.989746	0.944976	0.876419	0.896783	0.962289	0.973651	0.226348	0.485809	0.560467	0.391708	1156.71	999.684	449.792	915.403	499.834	548.694	1127.04	675.157	937.713	1519.21	1018.88	2394.61	906.805	0.867114	0.700106	0.490909	0.469486	0.607348	0.816913	0.431047	0.172577	0.253655	0.328548	657.515	1298.13	739.76	740.639	1283.71
T0186	12	2. City	Y	1	BNT	BNT					0.11394	0	0.00358852	0	0.148344	0.321847	0.482434	0	0	0	0	376.507	328.42	177.581	361.106	193.138	291.297	426.836	102.575	288.012	416.082	345.48	203.396	59.0013	0.0508519	0	0	0	0	0	0	0	0	0	178.456	202.429	111.837	119.722	140.031
T0187	38	2. City	Y	3	Moderna	AZ	AZ	Moderna			0.647088	0.645219	0.441388	0.553234	0.468075	0.661899	0.769762	0	0	0.102422	0	432.087	407.566	134.758	264.51	215.492	278.289	473.308	169.555	346.433	544.834	477.564	576.289	180.181	0.327939	0	0	0	0	0	0.00965586	0.0903073	0.0215827	0.0923328	274.548	545.326	285.086	223.914	547.294
T0188	48	2. City	Y	3	Moderna	AZ	AZ	Moderna			0.297958	0.440656	0.358852	0.0697172	0.277004	0.697659	0.818068	0.188996	0	0.146338	0.105799	252.798	299.202	194.95	151.063	138.893	219.556	276.096	143.528	319.641	285.147	275.238	533.915	306.807	0.0120387	0	0.0131939	0	0	0.0983476	0.041842	0.208511	0.109306	0.411419	150.161	247.85	137.754	88.6621	227.063
T0189	17	2. City	Y	3	BNT	BNT	BNT	BNT			0.999496	1	0.956938	0.905963	0.900144	0.970091	0.995609	0.611944	0.66686	0.715635	0.692644	390.551	329.16	98.2235	307.542	193.734	179.745	399.891	197.878	278.337	587.388	306.542	306.977	58.5474	0.969081	0.906097	0.756718	0.708912	0.893136	0.901917	0.649666	0.67565	0.453237	0.543883	210.394	549.251	311.003	183.818	520.236
T0190	13	2. City	Y	4	BNT	BNT	BNT	BNT	BNT		0.996219	0.995386	0.972488	0.988831	0.995679	0.979844	0.992472	0.883919	0.88101	0.950323	0.921044	265.647	322.503	180.276	235.922	191.648	326.378	333.893	285.908	358.34	390.258	372.965	64.0321	68.5323	0.995658	0.993117	0.966854	0.960668	0.997937	0.993108	0.840059	0.756028	0.894639	0.807504	214.596	259.345	275.79	244.244	128.316
T0191	43	2. City	Y	4	Spikevax	Medigen	Medigen	Moderna	Spikevax		0.870935	0.883107	0.773923	0.824176	0.816611	0.831599	0.918444	0.571237	0.543897	0.684091	0.546479	146.419	147.937	92.8332	124.882	68.5521	131.655	171.047	83.4377	152.937	197.13	188.582	104.523	53.555	0.732518	0.62116	0.502333	0.525987	0.644989	0.662985	0.668235	0.704965	0.724298	0.680261	101.975	159.532	114.091	83.8619	104.884
T0192	70	2. City	Y	4	Novavax	AZ	AZ	Medigen	Novavax		0.982228	0.989234	0.967703	0.922176	0.932309	0.947984	0.942911	0.746589	0.679934	0.743212	0.729936	128.789	203.413	72.4698	102.012	93.8866	121.012	158.941	159.221	151.82	213.133	201.943	147.839	20.8774	0.804223	0.706225	0.635881	0.610582	0.730712	0.763718	0.725675	0.724823	0.734045	0.854486	97.7728	199.345	125.923	102.78	185.221
T0193	42	2. City	Y	3	Moderna	Moderna	Moderna	Moderna			1	0.997437	0.977273	0.989551	0.991359	0.99935	0.993726	0.959964	0.963922	0.961751	0.952735	186.461	171.977	98.523	172.127	88.2236	142.298	215.957	225.435	265.685	381.166	325.629	264.603	101.664	0.997237	0.988783	0.986323	0.977056	0.992523	0.995052	0.93637	0.92435	0.913669	0.925612	180.698	388.036	229.309	148.241	333.621
T0194	26	2. City	Y	3	Medigen	AZ	AZ	Medigen			0.995967	0.996924	0.982057	0.997478	0.991839	0.96749	0.986198	0.969805	0.970046	0.984228	0.9847	223.813	203.043	129.966	192.59	151.113	154.123	332.331	205.915	255.638	389.167	305.778	884.208	272.768	0.98237	0.98054	0.965245	0.923989	0.97873	0.987629	0.947017	0.915839	0.905779	0.917129	202.829	370.373	203.673	153.323	318.558
T0195	53	2. City	Y	3	BNT	AZ	AZ	BNT			1	0.999487	1	0.993515	0.982237	0.997399	0.940402	0.969805	0.991725	0.981678	0.98675	130.283	134.623	45.8177	114.35	121.605	119.041	324.13	146.207	183.821	353.888	248.516	486.832	127.08	1	0.996601	0.990829	0.989543	0.997551	0.996289	0.975984	0.955556	0.945231	0.934095	184.059	308.691	177.756	159.818	324.973
T0196	50	2. City	Y	3	BNT	AZ	AZ	BNT			0.867301	0.837927	0.835999	0.72452	0.58841	0.797964	0.933911	0.0481187	0.0712925	0.294722	0.151347	7479.64	8408	4314.35	5511.98	4114.32	8497.27	4379.66	4657.2	9350.34	10635.5	9269.54	3039.64	1256.73	0.281171	0	0	0	0.210399	0.463881	0.473786	0	0	0	5401.6	6808.58	5010.7	5478.13	5853.43
T0197	25	1. PLWH	Y	3	Moderna	AZ	AZ	Moderna			0.786226	0.708222	0.48963	0.270991	0.304229	0.552444	0.922399	0	0	0	0	5828.99	6141.23	3997.82	4909.23	3331.04	5998.58	3497.48	4260.68	7353.23	9512.78	7416.55	1936.03	751.586	0.203562	0.0978052	0	0	0.201165	0.370401	0.269546	0.00550421	0	0	4996.5	5999.99	5278.89	5644.44	6206.01
T0198	38	2. City	Y	3	BNT	Medigen	Medigen	BNT			1	1	0.996864	0.993059	0.991494	0.999204	0.999181	0.926711	0.972117	0.984386	0.980297	12457.3	13202.6	7087.07	10979.4	8269.77	11884	12641.9	13453.4	15699.6	18721.5	15495.4	12975	8970.01	0.996701	0.980957	0.971689	0.982651	0.995026	1	0.913605	0.795327	0.832751	0.600242	8387.17	12089.4	11233	9836.41	12457.5
T0199	39	2. City	Y	3	Moderna	AZ	AZ	Moderna			1	1	0.998522	0.994439	0.989806	0.996515	1	0.873939	0.944049	0.903534	0.868895	9770.96	12137.1	6651.35	8162.49	6867.43	9758.63	9436.48	11159.2	14473.5	16028.2	14162.8	10047.4	4082.89	1	0.989137	0.981528	0.981862	0.993879	0.996245	0.942854	0.9062	0.707188	0.628274	8813	12841.1	9915.48	9869.73	11781.9
T0200	26	2. City	Y	2	Medigen	AZ	Medigen				0.956324	0.93837	0.94051	0.786948	0.636964	0.839954	0.921773	0.0391228	0	0.232506	0.0312732	7817.01	9805.63	2683.48	5253.79	5524.7	5614.26	6221.35	6436.57	8896.37	11362.2	9604.33	4625.38	892.735	0.495126	0.150015	0.12101	0.11664	0.359441	0.503009	0.516773	0.446796	0.0533137	0.00625283	5550.92	7682.23	5743.98	6051.61	6090.25
T0201	24	2. City	Y	3	Moderna	AZ	AZ	Moderna			0.954012	0.960693	0.955591	0.658736	0.816389	0.875508	0.938745	0.296143	0.273646	0.4492	0.295871	1145.36	2138.43	1246.66	1454.35	983.574	2261.79	978.248	1497.29	2998.08	2315.36	2568.77	2219.47	995.307	0.315875	0.725211	0.436141	0.0644268	0.542401	0.508205	0.570976	0.167494	0.00146213	0.0751469	1192.88	1335.7	1208.24	1117.31	1321.65
T0202	30	2. City	Y	3	BNT	AZ	AZ	BNT			0.607761	0.534355	0.569412	0.489395	0.559596	0.727057	0.73545	0.223779	0	0.34811	0.102254	878.218	1814.82	725.297	920.519	565.406	1340.59	924.357	982.881	1588.53	1434.1	1597.6	1005.68	385.778	0.38931	0.37566	0.111958	0.23455	0.318858	0.184906	0.0726082	0.00611293	0	0.0672494	700.938	763.737	790.748	580.257	538.089
T0203	24	2. City	Y	3	Moderna	AZ	AZ	Moderna			0.524864	0.645404	0.583936	0.148613	0.394943	0.562191	0.578612	0.0471085	0.00248692	0	0.0414774	769.748	1079.94	602.517	716.795	424.427	1003.18	592.416	766.632	1136.79	756.148	826.097	622.43	266.414	0	0.472278	0.177913	0	0.177073	0.24045	0.0310528	0	0.248562	0	808.797	457.849	532.424	687.837	489.831
T0204	50	2. City	Y	4	Novavax	Moderna	Moderna	Moderna	Novavax		0.971336	0.965913	0.979471	0.976458	0.931201	0.987991	0.985861	0.785929	0.86196	0.883621	0.871148	2360.64	2827.81	887.605	2386.61	1802.32	2641.77	2479.79	3551.84	2942.26	3959.69	4061.01	1749.58	694.854	0.996584	0.989071	0.965731	0.967884	0.993326	0.989735	0.867396	0.553231	0.520051	0.509878	2388.57	2752.7	2297.59	2569.51	3008.72
T0205	54	2. City	Y	4	Novavax	Moderna	Moderna	Moderna	Novavax		0.969694	0.972972	0.972463	0.955104	0.967166	0.987141	0.978459	0.833988	0.883841	0.889984	0.890195	2011.33	2200.93	1358.06	1925.3	1041.99	1582.62	2087.71	2431.56	2468.57	3297.01	2962.73	1208.14	194.704	0.995266	0.987118	0.930093	0.954265	0.990241	0.977027	0.846172	0.664769	0.558558	0.648174	1563.52	2325.7	2072.79	1928.54	2060.58
T0206	54	2. City	Y	3	Moderna	Moderna	Moderna	Moderna			0.970033	0.984435	0.980839	0.996508	0.98403	0.98909	0.988273	0.983253	0.986217	0.978654	0.977167	1912.72	2013.42	1208.63	1567.8	1270.6	1804.54	2214.24	2718.23	3040.12	3246.46	3151.31	2835.3	1211.34	0.996809	0.995138	0.995669	0.995456	0.997185	0.999447	0.937185	0.774308	0.728327	0.721353	1978.99	2526.72	1769.39	1814.47	2443.58
T0207	30	2. City	Y	3	Moderna	Moderna	Moderna	Moderna			0.919036	0.945104	0.883831	0.746478	0.845941	0.902728	0.93546	0.365701	0.479109	0.541384	0.502685	606.894	793.682	420.145	898.251	527.553	692.174	763.073	1223.63	1208.61	1490.47	1786.95	1475.56	554.612	0.682943	0.560873	0.558629	0.489985	0.640812	0.611242	0.660577	0.252462	0.0726518	0.239134	1124.53	1035.42	1351.34	1233.65	1320.81
T0208	67	2. City	Y	4	Moderna	Moderna	Moderna	BNT	Moderna		0.958853	0.955928	0.940656	0.886706	0.905927	0.962664	0.969726	0.485974	0.487039	0.582111	0.510941	856.703	1206.43	716.013	1131.77	738.276	1212.49	1275.82	1742.24	1852.73	2051.68	2301.54	2837.19	728.439	0.927376	0.859684	0.780501	0.776249	0.897653	0.906599	0.658839	0	0.0124455	0.0771298	1353.13	1683.64	1869.4	1617.66	1860.58
T0209	72	2. City	Y	4	BNT	Moderna	Moderna	Moderna	BNT		0.909264	0.923085	0.874579	0.817545	0.77741	0.89961	0.961076	0.530471	0.637448	0.712283	0.700264	3344.64	3447.67	1170.9	2845.51	1542.12	2839.65	2381.38	2995.72	3448.33	5182.11	4119.03	2354.12	881.842	0.97001	0.97512	0.872145	0.883275	0.980103	0.976559	0.780136	0.228462	0.550686	0.324008	2146.8	3443.54	2462.95	2265.97	2724.48
T0210	68	2. City	Y	5	Spikevax	Moderna	Moderna	Moderna	Moderna	Spikevax	0.968521	0.97862	0.960803	0.962791	0.930351	0.971909	0.978708	0.755339	0.877502	0.861146	0.877444	3245.13	2904	1829.71	2786.53	1458.37	2688.28	2448.94	3050.84	3959.6	4460.51	3824.71	1310.77	321.784	0.983537	0.958987	0.931669	0.942341	0.970392	0.964467	0.842974	0.642769	0.496224	0.467204	2707.38	3261.3	3117.36	2900.72	3534.26
T0211	34	1. PLWH	Y	4	Moderna	AZ	AZ	Moderna	Moderna		0.575166	0.611692	0.781677	0.433228	0.414985	0.524796	0.683703	0.184443	0.350405	0.291316	0.313616	1094.26	1161.67	459.375	1098.97	679.858	1285.41	729.097	1077.42	1283.4	1571.94	1302.9	1339.97	517.396	0.496004	0.434623	0.337012	0.356216	0.393667	0.402125	0.57575	0.434769	0.401979	0.417259	1272.17	1176.45	1080.06	1367.49	1126.11
T0212	35	1. PLWH	Y	4	Moderna	AZ	AZ	BNT	Moderna		0.88387	0.918647	0.895218	0.730663	0.790069	0.908998	0.902857	0.401462	0.447132	0.530054	0.500826	1280.12	1637.29	785.489	1326.16	788.051	1372.92	1280.12	1156.65	2182.42	2353.55	1878.95	1343.73	581.39	0.732273	0.620679	0.624205	0.546836	0.659697	0.662693	0.6777	0.133692	0.168386	0.240082	1170.47	1443.92	1354.44	1472.81	1249.4
T0213	61	1. PLWH	Y	3	Medigen	Medigen	Medigen	Medigen			0.803466	0.891619	0.835382	0.787199	0.780899	0.820723	0.88065	0.350886	0.507196	0.582479	0.563536	1259.21	1941.67	771.713	1259.06	976.421	1584.59	1300.04	1395.86	2207.72	2681.25	2348.88	1330.55	685.777	0.493083	0.466755	0.446284	0.410023	0.508177	0.487536	0.626702	0.443077	0.478779	0.476055	936.265	1194.39	1125.41	1061.69	1172.41
T0214	42	2. City	Y	3	BNT	AZ	AZ	BNT			0.828326	0.881568	0.819998	0.740296	0.862268	0.921821	0.89271	0.350584	0.483813	0.484215	0.43422	1065.57	1230.47	742.666	1327.36	741.257	892.416	920.061	1742.24	1911.52	2278.99	2247.34	3505.76	2222.08	0.741036	0.594698	0.595955	0.654024	0.626261	0.613877	0.534947	0.199846	0.369003	0.206733	1411.4	1370.18	1427.12	1757.43	1335.88
T0215	24	1. PLWH	Y	3	BNT	AZ	AZ	BNT			0.940899	0.947995	0.929379	0.916369	0.939029	0.966312	0.942945	0.607899	0.545804	0.427576	0.361927	884.792	1636.92	1009.49	1041.49	888.793	1504.57	1160.62	1827.98	2789.32	2320.82	2226.34	2115.88	799.241	0.784584	0.672496	0.847191	0.750464	0.771312	0.815726	0.61127	0.376923	0	0.0842421	1835.83	1968.22	1469.1	1876.02	1769.08
T0216	42	2. City	Y	4	Novavax	AZ	AZ	Moderna	Novavax		0.753171	0.857652	0.794779	0.510906	0.600083	0.79034	0.848036	0	0	0.0208471	0	2313.43	2715.01	1200.84	1994.81	1296.53	2036.71	1457.8	1907.59	2346.14	2890.02	2283.98	889.858	254.613	0.540877	0.229161	0.433793	0.371011	0.501205	0.495195	0.513885	0.0843845	0.0561107	0	1810.9	2211.86	1595.86	1766.18	2198.94
T0217	45	2. City	Y	4	Novavax	AZ	AZ	Moderna	Novavax		0.44418	0.648857	0.566922	0.28281	0.230936	0.55215	0.504644	0	0	0.082316	0	944.256	1310.35	494.412	806.469	420.552	958.638	667.786	723.765	861.803	1340.99	993.683	785.335	197.881	0.247044	0	0.191648	0.134824	0.215559	0.408338	0.257659	0.0548425	0	0	879.395	1122.89	787.368	715.509	1111.33
T0218	40	2. City	Y	4	Novavax	Moderna	Moderna	Moderna	Novavax		0.988958	0.993581	0.984151	0.957197	0.96334	0.992672	0.989488	0.627131	0.772605	0.752269	0.743605	2478.97	2664.34	1664.11	2372.77	1535.27	2318.55	2442.3	3050.45	3145.8	4462.33	3178.41	1642.24	366.262	0.983318	0.940387	0.911115	0.881713	0.970994	0.973756	0.704355	0.377997	0.0916018	0.0827522	1866.37	2837.1	2112.23	2330.91	2334.79
T0219	39	2. City	Y	4	Moderna	Moderna	Moderna	Moderna	Moderna		0.966936	0.981915	0.956619	0.845619	0.882033	0.977116	0.972185	0.0647614	0.338204	0.411487	0.34967	1975.77	1977.92	1317.03	1871.13	1124.25	2043.81	1635.1	2126.13	2409.77	3029.69	2587.85	1516.05	516.488	0.938486	0.858743	0.780287	0.773233	0.876721	0.90596	0.644044	0.410452	0.0526351	0.0110336	2155.48	2673.92	2084.34	1880.82	2318.61
T0220	49	2. City	Y	4	Novavax	Moderna	Moderna	Moderna	Novavax		0.99053	0.992476	0.993049	0.991796	0.988444	0.995371	0.994968	0.945565	0.988062	0.98362	0.984585	5053.56	6065.41	3729.8	4841.22	3788.55	5800.7	5312.61	6531.11	7171.27	8218.34	7374.94	4637.62	1623.9	0.996471	0.991747	0.989559	0.990305	0.995553	0.998615	0.844123	0.789481	0.719079	0.595503	4724.47	5714.01	5026.76	5021.27	5286.05
T0221	41	2. City	Y	4	Moderna	AZ	AZ	Moderna	Moderna		0.667256	0.783134	0.629737	0.457362	0.407375	0.73392	0.74598	0	0	0.120708	0	2276.67	2559.31	1514.98	1894.3	1481.92	2400.93	1799.51	2476.72	3742.29	3290.46	3343.33	1250.51	558.697	0.498313	0.396472	0.395086	0.320125	0.47439	0.417731	0.266823	0.182894	0	0	2535.09	2308.59	2157.3	2036.4	2315.54
T0222	39	2. City	Y	4	Spikevax	AZ	AZ	Moderna	Spikevax		0.563196	0.588807	0.466132	0.326113	0.48028	0.562845	0.530701	0	0	0	0	771.242	1082.16	832.504	854.617	542.158	1137.2	594.759	805.289	1194.1	1144.59	1072.7	603.597	201.512	0.372616	0.039832	0.366052	0.266599	0.336662	0.473717	0	0.130117	0.0134011	0	798.151	642.055	634.402	666.377	560.405
T0223	50	2. City	Y	5	Spikevax	AZ	AZ	Moderna	Moderna	Spikevax	0.531342	0.659887	0.566922	0.316485	0.552456	0.576892	0.668603	0	0	0	0	833.694	1124.32	794.472	860.635	518.016	1418.64	722.459	851.601	1643.23	1338.81	1373.9	1026.4	276.852	0.317727	0.512818	0.312088	0.0466642	0.558266	0.362404	0.248914	0.145976	0	0	1039.64	742.709	694.687	951.282	686.21
T0224	46	2. City	Y	4	Novavax	Moderna	Moderna	Moderna	Novavax		0.489276	0.643655	0.411742	0.420726	0.438301	0.49988	0.630586	0	0	0	0	918.259	1947.96	1020.87	1015.91	787.455	1510.09	647.479	889.109	1377.17	1263.16	1351	2688.41	859.604	0.226243	0.0408686	0.288578	0.150638	0.264069	0.0278553	0.0907611	0.0148632	0	0	1096.51	934.484	812.158	1059.71	760.968
T0225	48	2. City	Y	4	Novavax	AZ	AZ	Moderna	Novavax		0.414632	0.623906	0.516991	0.298662	0.500585	0.595176	0.58278	0	0	0.065967	0	1006.41	1675.39	843.584	1070.38	821.433	1095.02	832.585	960.299	1961.38	1979.3	1970.57	1211.9	537.366	0.272364	0	0.225634	0.13635	0.303252	0.209843	0.127212	0	0	0	1198.49	1050.56	932.446	1239.01	895.699
T0226	55	2. City	Y	4	Medigen	AZ	Moderna	Moderna	Medigen		0.909774	0.953793	0.896498	0.671869	0.78697	0.929359	0.932066	0	0	0.0104713	0	1806.64	2572.99	2025.56	1761.9	1439.89	2357.96	1585.5	2299.13	3660.43	2912.21	2913.1	1134.69	1181.39	0.657508	0.67931	0.510645	0.599796	0.748511	0.565497	0.24524	0.0345947	0	0	2403.42	2003.27	2041.52	2466.16	1664.2
T0227	49	2. City	Y	4	BNT	AZ	Moderna	BNT	BNT		0.991573	0.993134	0.99052	0.990994	0.985239	0.995211	0.993727	0.935624	0.977208	0.969777	0.969225	4084.8	5049.83	3559.7	4092.83	3377.23	5308.38	4293.36	5918.34	6215.32	6292.14	6156.41	5866.47	2276.09	0.992888	0.989	0.987198	0.985955	0.99208	0.996335	0.877059	0.707089	0.684858	0.54606	4280.43	4561.67	4175.73	4800.74	4571.94
T0228	40	2. City	Y	4	Novavax	AZ	AZ	Moderna	Novavax		0.979866	0.970435	0.975846	0.955051	0.961381	0.982565	0.970478	0.829904	0.84364	0.874738	0.850204	4671.08	6248.12	4243.67	4754.26	3319.71	5604.4	4590.15	6145.69	6853.86	7157.04	7018.01	7915.5	3350.37	0.93453	0.877603	0.864077	0.826239	0.88075	0.898317	0.78621	0.309143	0.193813	0	4303.12	4632.89	4627.3	4608.73	4650.61
T0229	54	2. City	Y	4	Novavax	AZ	AZ	Moderna	Novavax		0.933812	0.947368	0.895694	0.770642	0.825366	0.89184	0.901884	0.540437	0.277692	0.421208	0.393212	3344.64	4084.17	3118.3	3393.19	2303.65	4147.53	2974.58	3167.57	4585.12	4831.49	4944.75	2838.13	793.341	0.716031	0.545025	0.523912	0.432444	0.647662	0.591869	0.50631	0	0	0	2754.17	3335.6	3000.73	3128.02	2658.64
T0230	36	2. City	Y	4	Medigen	AZ	AZ	Moderna	Medigen		0.891368	0.936722	0.875824	0.733605	0.775704	0.875541	0.872594	0.395489	0.342898	0.46567	0.372026	2619.12	2951.71	1886.31	2543.09	1569.84	2843.2	2344.28	2846.07	4076.82	3510.14	4001.46	1319.25	492.888	0.837306	0.494693	0.483118	0.420279	0.546193	0.609183	0.62032	0.0970458	0	0	1952.37	2494.76	2345.2	2174.2	1973.83
T0231	32	1. PLWH	Y	3	Moderna	AZ	Moderna	Moderna			0.682995	0.659392	0.729017	0.42349	0.592932	0.574944	0.610679	0.208096	0.0538207	0.256439	0.202098	1582.53	1886.94	1223.3	1320.14	722.778	1724.92	972.39	1604.45	2316.37	2032.4	2148.08	1253.33	395.309	0.688716	0.399658	0.341303	0.400165	0.301463	0.285011	0.480174	0.389976	0.23843	0	1475	1895.88	1416.7	914.857	1308.82
T0232	57	2. City	Y	4	Spikevax	AZ	AZ	BNT	Spikevax		0.548108	0.684965	0.690567	0.289518	0.602536	0.674755	0.610737	0.166782	0.111081	0.109398	0.3042	2294.6	2801.56	1537.14	2390.52	1195.79	2097.41	1722.19	2297.98	3143.2	3059.87	2627.94	2726.07	974.883	0.517261	0.0164595	0.192383	0.259758	0.243885	0.390911	0.363307	0.389118	0	0	1294.86	1746.72	1432.19	1035.43	1217.05
T0233	33	2. City	Y	3	Moderna	AZ	AZ	Moderna			0.428877	0.516668	0.555837	0.176606	0.272965	0.454205	0.338749	0.0831993	0.0662774	0	0.0590529	1799.76	1959.05	1235.28	1555.46	1244.67	1663.03	1804.98	1232.81	2166.41	2439.02	2770.71	1362.57	753.401	0.235981	0	0	0.0367647	0.125761	0.17783	0.115173	0.369709	0	0	1617.31	1743.92	1475.29	1078.35	1252.75
T0234	49	2. City	Y	4	Novavax	AZ	AZ	Moderna	Novavax		0.70653	0.803558	0.696889	0.227347	0.572918	0.689151	0.667919	0.174827	0.0741864	0.153598	0.0827877	2702.19	3255.72	1914.16	2636.07	1754.64	2419.46	2373.57	2843.01	2733.14	3394.12	3503.66	1036.76	350.831	0.604028	0.184824	0.346747	0.0846029	0.195057	0.122933	0	0	0	0	1856.84	2096.07	2123.22	2286.58	1666.71
T0235	32	1. PLWH	Y	4	Spikevax	AZ	AZ	BNT	Spikevax		0.798133	0.857697	0.783183	0.554179	0.727049	0.869237	0.826477	0.410553	0.120814	0.398775	0.269971	2114.12	2054.1	1463.77	1548.24	1022.92	1408.39	1601.12	1986.81	2583.92	2543.77	2982.96	1783.48	737.062	0.632154	0.579219	0.535106	0.56041	0.447948	0.338575	0.375044	0.413594	0	0	1667.74	1718.41	1506.28	1231.67	1377.16
T0236	31	1. PLWH	Y	3	BNT	AZ	AZ	BNT			0.864896	0.91421	0.839516	0.727225	0.753792	0.849304	0.863161	0.32179	0.297728	0.433533	0.385027	2013.72	2623.66	1187.37	1952.98	1205.03	1655.54	1839.34	2234.06	2080.46	2604.51	2812.32	2651.68	1100.6	0.645893	0.460852	0.497092	0.337715	0.455048	0.545868	0.576005	0.221841	0.0255747	0	1249.75	1367.1	1484.87	1212.75	1182.46
T0237	51	1. PLWH	Y	2	AZ	AZ	AZ				0.862058	0.887218	0.819826	0.821298	0.820851	0.86353	0.886511	0.236063	0.264221	0.551633	0.419271	2931.08	3849.69	1913.86	2579.2	1747.18	2189.65	2248.6	2903.86	3931.32	4408.86	4985.6	3310.84	1312.55	0.754541	0.445524	0.555015	0.433391	0.487131	0.553467	0.419639	0	0	0	1872.81	2657.38	2448.31	2091.46	2006.19
T0238	37	2. City	Y	4	Novavax	AZ	AZ	Moderna	Novavax		0.974042	0.969969	0.947821	0.883368	0.911806	0.971405	0.973098	0.678142	0.381428	0.597101	0.45374	3311.47	4100.07	2338.5	3505.73	1993.67	2933.07	2550.47	3697.29	4325.76	4054.98	4337.77	2020.78	511.496	0.879837	0.812835	0.783272	0.687013	0.835849	0.795969	0.617603	0.265804	0	0	2210.11	2893.73	2828.61	2028.5	2340.64
T0239	58	2. City	Y	4	Moderna	AZ	AZ	Moderna	Moderna		0.978092	0.97751	0.985497	0.985152	0.977455	0.991794	0.980726	0.979	0.988578	0.986821	0.992316	5838.55	6920.12	4438.03	6058.75	4114.92	4461.69	5542.23	7060.06	6627.62	8307.45	7943.74	8179.16	3724.8	0.994548	0.993345	0.994152	0.993391	0.994141	0.992436	0.943471	0.808948	0.682011	0.538805	3779.24	4722.05	4609.83	4393.57	4618.25
T0240	48	2. City	Y	4	Moderna	AZ	AZ	Moderna	Moderna		0.940784	0.926875	0.815693	0.975674	0.873246	0.971429	0.95667	0.899044	0.862896	0.862876	0.912092	3898.04	3664.77	2293.88	3302.31	1314.41	1905.45	3283.48	1021.16	1202.65	5423.25	1652.58	4738.38	1121.02	0.815131	0.93335	0.88458	0.812882	0.922647	0.909001	0.959627	0.698908	0.203301	0.694788	742.121	3390.27	945.405	777.346	3210.68
T0241	44	2. City	Y	4	Medigen	AZ	AZ	BNT	Medigen		0.929042	0.927813	0.703495	0.944541	0.812468	0.857143	0.873839	0.798197	0.758002	0.770628	0.876631	2421.9	1919.85	1188.56	1488.36	560.935	1116.31	1229.74	566.841	270.523	2775.82	406.941	1814.56	512.857	0.772254	0.881113	0.808202	0.720858	0.87842	0.821935	0.964369	0.441781	0.562436	0.50198	215.997	1971.02	205.082	203.584	1686.23
T0242	38	1. PLWH	Y	4	Moderna	AZ	AZ	BNT	Moderna		0.974474	0.977564	0.957305	0.943402	0.909393	0.969182	0.959845	0.842535	0.84907	0.792538	0.883424	2896.12	1865.85	1122.68	2126.61	741.853	1421.8	1681.18	1022.69	746.449	2447.03	803.574	1629.05	644.93	0.801069	0.868541	0.812732	0.798507	0.809521	0.847673	0.0595567	0.522054	0	0.610544	540.132	1425.98	510.169	482.841	1359.31
T0243	35	2. City	Y	3	Moderna	Moderna	Moderna	Moderna			0.884476	0.925524	0.831093	0.858208	0.695949	0.934925	0.878414	0.877106	0.898608	0.684817	0.901281	1994.89	2453.9	1870.44	1906.04	929.626	1318.52	1769.05	989.388	813.429	3635.99	866.944	1856.93	747.047	0.834601	0.79464	0.903932	0.855687	0.808023	0.889463	0.567446	0.745426	0.413345	0.769991	426.39	2264.85	301.425	377.52	1842.72
T0244	26	2. City	Y	3	Moderna	AZ	AZ	Moderna			0.858279	0.900011	0.739998	0.771512	0.519293	0.835732	0.851426	0.141992	0.337595	0.382772	0.441519	2135.03	2976.49	1921.35	2100.43	2017.22	2851.87	2594.99	3356.26	4912.2	5259.94	3970.15	2269.37	668.076	0.551692	0.617494	0.501441	0.584577	0.666656	0.559933	0.113793	0.237413	0.118938	0.216049	1641.69	3602.8	1344.3	1135.67	2812.9
T0245	10	2. City	Y	2	BNT	BNT	BNT				0.874998	0.933403	0.830685	0.827644	0.735615	0.882064	0.91362	0.265787	0.426122	0.447448	0.45627	1083.8	1065.52	624.678	915.403	734.998	972.434	1025.5	1440.64	1811.42	1885.82	2057.61	1436.01	536.912	0.776766	0.665252	0.56352	0.552899	0.76097	0.702182	0	0.419799	0.370085	0.450138	1535.23	1455.42	1534.45	1586.03	1216.49
T0246	46	2. City	Y	4	Moderna	AZ	AZ	Moderna	Moderna		0.947326	0.984354	0.951764	0.967211	0.872606	0.961952	0.965728	0.260481	0.631464	0.620334	0.645814	1928.85	2611.83	1508.09	1596.99	1412.77	1873.13	1864.72	2831.14	4599.63	3923.68	4060.63	1740.17	645.383	0.620086	0.86295	0.783019	0.411061	0.826613	0.811014	0.999331	0	0.1499	0	2643.79	2458.87	2157.59	2705.04	2123.9
T0247	79	2. City	Y	4	BNT	Moderna	Moderna	BNT	BNT		0.886517	0.848873	0.935631	0.758029	0.735455	0.887539	0.72153	0.784509	0.862833	0.491773	0.890406	1741.79	1667.25	734.88	1723.68	782.984	958.638	1740.15	1087.75	1127.86	3533.42	1496.06	1148.81	651.737	0.838922	0.679081	0.8548	0.842466	0.663881	0.871968	0.999088	0.76436	0.299531	0.613185	258.58	2280.56	798.918	240.291	1896
T0248	58	2. City	Y	4	Novavax	AZ	AZ	BNT	Novavax		0.902663	0.908528	0.757435	0.752983	0.66804	0.883538	0.379278	0.860726	0.838342	0.841198	0.895022	1564.9	1538.91	847.178	1195.56	755.564	900.299	1932.28	1156.65	1175.49	2105.14	1183.03	1402.11	564.143	0.859338	0.927596	0.902698	0.890792	0.899381	0.898811	0.730763	0.578216	0.678408	0.587744	263.902	1562.52	564.82	214.878	1281.48
T0249	44	2. City	Y	4	Moderna	AZ	AZ	Moderna	Moderna		0.980205	0.991483	0.976371	0.984628	0.913151	0.974728	0.979829	0.930473	0.855767	0.889487	0.906974	1367.08	1316.27	729.19	1181.12	539.177	567.614	1328.54	755.915	222.893	3242.45	664.237	2670.52	458.849	0.80562	0.985289	0.868862	0.826341	0.973256	0.876707	0.374031	0.542689	0.787151	0.539662	193.304	2429.99	278.325	153.606	2111.63
T0250	28	2. City	Y	4	Moderna	AZ	AZ	Moderna	Moderna		0.954707	0.972161	0.962193	0.953754	0.758807	0.955212	0.977401	0.816906	0.791174	0.794997	0.890076	2175.37	1745.29	1084.35	2119.99	590.144	763.52	1565.98	1070.15	328.2	4281.93	913.517	2606.48	646.745	0.699602	0.973407	0.783408	0.682432	0.956269	0.788836	0.235521	0.473692	0.637737	0.25317	255.498	2967.19	396.078	228.432	2739.54
T0251	68	2. City	Y	3	BNT	Moderna	Moderna	BNT			0.99048	0.976888	0.986719	0.984136	0.937862	0.989119	0.978615	0.962704	0.964772	0.956924	0.97336	2437.44	2939.88	1613.2	1957.19	801.166	576.68	2317.73	942.693	1022.93	4468.15	1011.24	6777.05	832.826	0.825512	0.981069	0.912619	0.841823	0.981932	0.899485	0.434226	0.614806	0.347753	0.655666	518.84	3456.16	486.224	487.359	2852.51
T0252	33	2. City	Y	4	Spikevax	AZ	AZ	Moderna	Spikevax		0.982891	0.977611	0.971828	0.954428	0.946042	0.985068	0.97523	0.796379	0.878866	0.892772	0.882299	4761.62	7717.87	5418.16	4877.94	4798.05	7345.09	4740.5	7692.73	9564.67	7682.6	9158.84	11435.4	5333.26	0.953232	0.957336	0.891341	0.868244	0.918654	0.944158	0.537277	0.0819151	0	0	4449.08	3775.51	5009.86	4549.72	3789.22
T0253	31	1. PLWH	Y	4	Spikevax	Medigen	Medigen	Moderna	Spikevax		0.947965	0.967708	0.955586	0.670423	0.590491	0.957635	0.789814	0.323172	0.61881	0.590078	0.571905	1254.72	1243.78	892.396	1064.36	616.969	1433.62	1038	1401.6	1951.71	2531.77	2016	1876.71	487.895	0.847693	0.752523	0.406877	0.426239	0.703243	0.661683	0.320752	0	0	0	1263.48	1584.39	1262.04	1219.24	1774.94
T0254	19	2. City	Y	3	Moderna	BNT	BNT	Moderna			0.951007	0.965482	0.958574	0.822624	0.838189	0.957693	0.931068	0.499209	0.533839	0.488855	0.505566	1287.3	1430.18	749.254	1275.31	744.834	1148.24	1204.36	1454.8	1765.65	2429.93	2089.67	1355.97	479.726	0.884244	0.75883	0.636526	0.592513	0.801897	0.683662	0	0.179285	0	0.107655	1071.58	1532.8	1240.91	1107.15	1484
T0255	24	2. City	Y	4	Spikevax	AZ	AZ	Moderna	Spikevax		0.974936	0.975888	0.966359	0.968346	0.943203	0.980043	0.96969	0.809524	0.916295	0.918181	0.91631	1869.99	2102.92	1285.29	1779.65	1119.49	1631.5	1930.72	2341.61	2588.39	3397.03	2989.83	3623.46	1257.64	0.958982	0.956903	0.878706	0.912175	0.964203	0.949434	0.0228194	0.215102	0.30429	0.0445338	1533.55	2218.87	1743.48	1520.24	2207.03
T0256	39	2. City	Y	4	Spikevax	AZ	AZ	Moderna	Spikevax		0.952357	0.961941	0.96066	0.926475	0.921313	0.967325	0.956837	0.756784	0.773614	0.767584	0.772445	1940.51	2357.01	1456.28	1886.48	1205.62	2356.78	2105.67	2689.14	3007.01	3762.56	3604.06	1866.35	735.701	0.95111	0.926595	0.855163	0.876563	0.94456	0.927121	0.0233652	0.327898	0.201474	0.269099	1827.99	2524.48	2026.03	1792.72	2424.33
T0257	36	2. City	Y	4	Spikevax	AZ	AZ	Moderna	Spikevax		0.974636	0.970068	0.965768	0.979831	0.94563	0.978111	0.961313	0.901367	0.944786	0.962102	0.962916	1452.84	1750.83	1084.65	1437.2	1208.31	1668.55	1739.37	2079.05	2321.96	2819.46	2393.93	4618.79	1495.46	0.983944	0.976442	0.966399	0.962625	0.979595	0.976237	0.676792	0.520214	0.659611	0.590168	1317.83	1897.85	1620.09	1396.29	1840.77
T0258	35	2. City	Y	4	Spikevax	AZ	Moderna	Moderna	Spikevax		0.864119	0.918626	0.866757	0.676084	0.506613	0.74858	0.776002	0.264938	0.25634	0.351873	0.407784	901.227	1210.49	548.315	1000.56	633.362	1543.6	1380.48	1229.37	1276.7	2181.88	1577.75	2397.44	537.366	0.747666	0.603593	0.537445	0.607667	0.662755	0.631506	0.370295	0	0	0.0311812	860.625	1245.7	754.408	491.03	956.788
T0259	36	2. City	Y	4	Spikevax	Moderna	Moderna	Moderna	Spikevax		0.651696	0.717282	0.716207	0.49413	0.395948	0.651766	0.642293	0.195517	0.297337	0.26076	0.29074	1382.32	1740.85	1160.41	1143.2	847.96	1963.79	1303.94	1440.64	2353.21	2438.66	2190.84	573.464	155.219	0.540354	0.341569	0.144956	0.182633	0.266667	0.0247392	0.0234072	0.227932	0.178794	0.177908	1269.93	1306.26	1079.22	982.342	1180.5
T0260	38	2. City	Y	3	Moderna	AZ	AZ	Moderna			0.975257	0.967735	0.972754	0.975703	0.95375	0.977448	0.955239	0.922103	0.971145	0.970365	0.971798	1665.89	2423.95	1603.32	1687.87	1382.37	2677.25	2265.01	2624.84	3245.16	3015.14	3291.41	2687.47	1113.31	0.9761	0.969627	0.932986	0.927128	0.96676	0.970715	0.484119	0.6429	0.525799	0.511418	1838.91	1876.26	2160.4	1819.83	1928.36
T0261	32	2. City	Y	4	Novavax	AZ	AZ	BNT	Novavax		0.798813	0.873594	0.810249	0.605583	0.56588	0.775458	0.757074	0.405458	0.395549	0.369474	0.389716	1667.99	2087.76	1242.47	1380.33	918.002	2434.44	1518.33	1679.47	2647.92	2362.28	2244.66	574.406	50.8319	0.673133	0.5204	0.163232	0.275863	0.402777	0.371479	0	0	0	0	1515.62	1461.87	1284.86	1163.9	1310.77
T0262	40	2. City	Y	4	Spikevax	AZ	AZ	Moderna	Spikevax		0.942546	0.952688	0.95006	0.922817	0.921145	0.964124	0.937334	0.786752	0.783224	0.72644	0.743417	2152.37	2566.71	1296.67	1905.74	1387.14	2352.84	2163.47	3120.88	3816.34	3641.08	3877.01	2635.67	893.643	0.924623	0.893546	0.811538	0.881523	0.847329	0.861382	0	0	0	0	2085.73	2642.24	2545.21	1828.02	2449.16
T0263	40	2. City	Y	4	Spikevax	AZ	AZ	Medigen	Spikevax		0.863669	0.926511	0.912283	0.671629	0.797045	0.907599	0.864117	0.515612	0.507936	0.449243	0.474943	2029.25	2626.99	1469.46	2038.14	1161.81	2268.09	2036.55	2317.88	3337.81	3422.13	3633.07	2289.15	876.85	0.698368	0.513853	0.519528	0.391788	0.531996	0.502008	0.26659	0.147611	0	0	1696.04	1831.4	1704.32	1576.72	1575.49
T0264	43	2. City	Y	4	Spikevax	AZ	AZ	BNT	Spikevax		0.940521	0.938902	0.943422	0.953428	0.923573	0.974477	0.911373	0.959648	0.977723	0.968328	0.971675	2916.74	3183.6	2271.72	2552.42	2052.69	3066.69	2941.77	3765.41	5264.22	4234.65	5004.68	2745.85	953.552	0.991529	0.986221	0.977872	0.986595	0.982965	0.978691	0.774829	0.721083	0.48006	0.498217	3009.66	2773.73	3126.09	3214.71	2726.99
T0265	48	2. City	Y	4	Spikevax	BNT	BNT	BNT	Spikevax		0.964628	0.953658	0.952984	0.97582	0.9532	0.96765	0.939154	0.975948	0.987735	0.98482	0.988025	5054.46	6843.19	4863.26	5051.27	4474.66	7045.12	6345.14	7602.4	7624.87	7583.31	6926.77	8603.84	4313.9	0.987985	0.988327	0.985338	0.988485	0.983646	0.978867	0.879965	0.663377	0.677826	0.493443	4204.51	4695.69	4610.12	4838.01	4770.27
T0266	46	2. City	Y	4	Spikevax	Medigen	Medigen	Medigen	Spikevax		0	0	0.0558301	0	0	0	0.00845086	0	0	0	0	789.47	1270.41	953.487	1012.6	720.691	1577.49	766.978	864.997	2515.08	1757.07	1891.17	2520.79	1053.85	0	0	0	0	0	0	0	0	0	0	942.989	932.241	359.738	450.652	348.126
T0267	60	2. City	Y	4	Spikevax	AZ	AZ	Moderna	Spikevax		0.0214414	0.16203	0.170013	0	0.143131	0.16119	0.136073	0	0	0	0	916.765	761.875	353.964	705.059	537.985	1229.83	779.474	983.264	2558.62	2622.33	2572.96	1641.29	757.94	0	0	0.0835714	0.271798	0	0.161928	0	0	0	0	698.977	813.643	558.341	653.953	733.91
T0268	51	2. City	Y	5	Spikevax	AZ	AZ	Moderna	Moderna	Spikevax	0.977855	0.973124	0.974365	0.929474	0.939001	0.975592	0.946192	0.6832	0.659841	0.517148	0.589743	3636.88	4365.25	2927.24	3591.8	2535.83	3854.65	3483.42	5085.87	5768.79	5811.32	5289.08	4051.91	1379.72	0.933477	0.934343	0.751177	0.814891	0.906813	0.916058	0.485257	0	0	0	3502.45	4142.23	3212.57	3908.47	3484.33
T0269	47	2. City	Y	5	Spikevax	AZ	AZ	Moderna	Moderna	Spikevax	0.96555	0.969741	0.955623	0.915525	0.91378	0.968186	0.94935	0.614542	0.565147	0.480508	0.542119	3034.47	3739.48	2390.01	2605.68	1900.09	3175.09	2525.09	4183.37	4931.55	4653.28	4528.26	1717.57	878.212	0.948496	0.941377	0.829812	0.880626	0.932056	0.924484	0.483994	0.270335	0	0.062175	3436.9	3734.57	2866.36	2909.75	3312.78
T0270	59	2. City	Y	4	Spikevax	AZ	AZ	Moderna	Spikevax		0.770968	0.909246	0.857455	0.273846	0.616893	0.827096	0.708681	0.393629	0.173413	0.415292	0.514605	3832.6	1501.56	1141.25	1254.84	769.572	1281.07	1044.25	1084.31	1545.74	1705.43	1604.86	1148.81	698.031	0.639811	0.41917	0.503696	0.538209	0.416254	0.566423	0.276136	0	0	0	896.484	1398.78	710.18	666.095	965.715
T0271	52	2. City	Y	5	Spikevax	AZ	AZ	Moderna	Moderna	Spikevax	0.958408	0.938767	0.962545	0.961152	0.939133	0.973613	0.927904	0.892356	0.885659	0.845073	0.855716	4026.53	5913.04	3373.14	3871.05	2943.27	4945.34	4180.5	5878.53	6344.82	6296.14	6087.7	5326.91	2271.55	0.961476	0.963863	0.926852	0.934927	0.967727	0.957847	0.409234	0.304127	0.398015	0.062175	3400.2	3568.59	3993.74	3953.65	3529.8
T0272	40	2. City	Y	5	Spikevax	AZ	AZ	Moderna	Moderna	Spikevax	0.945768	0.951013	0.936236	0.876471	0.875751	0.944686	0.898978	0.617106	0.561174	0.520641	0.525984	2627.78	3334.5	2465.47	2363.44	1780.57	3527.49	3270.98	3634.13	4134.12	4071.71	4348.84	1572.55	524.658	0.83197	0.844282	0.753914	0.685326	0.79148	0.940266	0.267527	0	0	0.00395659	1958.26	2696.07	2551.69	2684.99	2793.93
T0273	59	2. City	Y	3	Moderna	AZ	AZ	Moderna			0.949029	0.948392	0.928581	0.912073	0.90309	0.957636	0.928126	0.810031	0.833601	0.821713	0.833054	3601.62	4450.68	3704.94	3459.39	2842.53	4688.73	3523.65	4725.71	6048.62	5842.6	5906.37	11050.2	4480.92	0.901837	0.90625	0.825841	0.85819	0.904821	0.915762	0.0745604	0	0.211672	0	2998.74	3848.12	3418.22	3470.81	3740.68
T0274	45	2. City	Y	4	Spikevax	AZ	AZ	Medigen	Spikevax		0.41773	0.409514	0.281996	0.177517	0.266619	0.334001	0.398465	0.0496986	0	0	0	810.984	950.495	701.639	733.346	486.72	975.193	537.353	880.306	1348.52	1356.27	1275.03	1061.24	324.961	0.305221	0.341674	0.3444	0.0458322	0.221711	0.200597	0	0	0	0	404.258	461.494	350.724	457.993	274.205
T0275	67	2. City	Y	4	Moderna	Moderna	Moderna	Moderna	Moderna		0.947595	0.955135	0.947118	0.933521	0.930925	0.968698	0.933557	0.834579	0.848781	0.81374	0.828652	4089.29	4837.54	3612.71	3547.86	2750.73	4467.99	3624.4	5576.17	6265.19	6365.98	6433.56	2268.43	988.953	0.968251	0.960276	0.867144	0.856889	0.948477	0.937237	0.280524	0	0	0	3020.59	3971.21	3657.11	3850.31	3809.02
T0276	65	2. City	Y	4	Spikevax	Moderna	Moderna	Moderna	Spikevax		0.540955	0.736458	0.56735	0.261684	0.475201	0.769849	0.600454	0.205254	0.0661324	0	0	1365.88	1402.44	1042.13	1023.73	619.353	1103.69	791.58	1506.47	2710.81	2435.02	2616.87	1012.27	386.685	0.466377	0.111772	0.1623	0.32135	0.123385	0.390866	0	0	0	0	1198.77	1307.38	999.211	1024.13	975.199
T0277	65	2. City	Y	4	Moderna	AZ	AZ	Moderna	Moderna		0.966287	0.963007	0.961609	0.964341	0.952081	0.965396	0.940205	0.828217	0.810343	0.803833	0.807263	2199.88	2832.62	1874.03	1720.37	1640.18	2717.85	2029.13	3458.07	3596.05	3570.52	3623.53	1661.07	625.868	0.957598	0.946738	0.92342	0.91086	0.969497	0.958528	0.708212	0	0.200822	0	1981.79	2489.71	2533.94	2510.49	2034.36
T0278	65	2. City	Y	5	Spikevax	Moderna	Moderna	Moderna	Moderna	Spikevax	0.833627	0.894025	0.828694	0.61023	0.670656	0.806102	0.858295	0.369184	0.506945	0.45449	0.488582	1915.41	2073.71	1225.7	1710.44	1188.63	2408.42	1753.82	2499.69	3378.37	3570.88	3553.29	919.991	679.876	0.742704	0.55231	0.583998	0.59611	0.654321	0.682558	0.477061	0.114785	0	0	1788.49	1980.56	1918.7	1915.55	1821.52
T0279	67	2. City	Y	4	Moderna	Moderna	Moderna	Moderna	Moderna		0.957267	0.947874	0.953054	0.92524	0.924686	0.964541	0.920938	0.82015	0.875792	0.898586	0.898829	2937.95	3713.59	2687.67	2961.97	2258.94	3715.9	3116.34	4431	5159.65	5191.56	5463.16	3235.5	1409.22	0.962446	0.948924	0.874122	0.853854	0.961576	0.960208	0.659961	0	0.144226	0	2896.2	2918.68	2919.04	3358.15	2780.82
T0280	71	2. City	Y	3	Moderna	Moderna	Moderna	Moderna			0.908595	0.913751	0.880402	0.755653	0.784711	0.915943	0.878891	0.41847	0.471113	0.455649	0.495524	1804.84	2055.58	1217.61	1556.06	1019.34	1633.07	1559.34	2536.43	2949.7	3434.49	3444.49	1770.3	480.634	0.877758	0.764971	0.694976	0.701745	0.843277	0.796285	0.539574	0.0319185	0	0	1776.16	2103.92	1978.14	1845.81	1910.23
T0281	71	2. City	Y	4	BNT	Moderna	Moderna	BNT	BNT		0.92417	0.901202	0.907331	0.898978	0.910112	0.942492	0.825171	0.960779	0.974053	0.969329	0.972469	2680.37	3347.07	2282.5	2296.03	1902.47	3455.35	2268.52	4245.76	5109.05	4675.1	5003.92	4246.84	1995.15	0.981604	0.983712	0.957377	0.969857	0.980582	0.959851	0.828496	0.489709	0.450251	0.255292	2908.53	3310.93	3185.25	3166.42	3591.72
T0282	70	2. City	Y	4	Spikevax	Moderna	Moderna	Moderna	Spikevax		0.91616	0.818849	0.653806	0.838089	0.754502	0.858345	0.857631	0.623877	0.510759	0.459767	0.43874	1841.6	1479.74	520.764	1272.3	711.154	811.216	1260.98	1377.49	1590.76	2357.92	2171.37	1691.2	645.383	0.875056	0.843687	0.671565	0.762532	0.847876	0.820597	0.306785	0	0	0	1043.28	1891.12	1258.94	1046.72	1747.05
T0283	77	2. City	Y	4	BNT	AZ	AZ	BNT	BNT		0.959879	0.957101	0.966582	0.949816	0.947838	0.966881	0.955961	0.839547	0.88411	0.854735	0.864182	2859.66	3984.31	2705.64	2432.65	2562.96	3419.48	2212.68	4482.67	5093.42	4486.33	5784.59	3493.52	2997.72	0.967074	0.960816	0.937566	0.927476	0.962205	0.960423	0.839655	0.36244	0.180283	0.0342406	3223.98	2729.43	3290.04	3505.54	2862.83
T0284	70	2. City	Y	4	Moderna	Moderna	Moderna	Moderna	Moderna		0.949258	0.944223	0.960977	0.731043	0.779223	0.944067	0.922741	0.594134	0.741944	0.753653	0.763703	2846.81	3742.06	2266.03	2349.9	1976.39	3826.27	2407.15	4410.33	4799.45	4819.13	5097.83	1216.61	600.906	0.974223	0.954491	0.795977	0.811215	0.944909	0.899966	0.598847	0.212902	0	0	2622.5	2822.8	2891.43	2959.45	2488.21
T0285	69	2. City	Y	4	Medigen	Moderna	Moderna	Medigen	Medigen		0.830399	0.870894	0.847194	0.468936	0.462193	0.71021	0.743831	0.0824069	0.292896	0.192871	0.280388	2025.37	2646.59	1670.7	1524.17	1193.7	2423	1535.91	3033.99	3619.5	3346.11	3625.82	1036.76	486.534	0.730113	0.620433	0.497641	0.594308	0.657288	0.417922	0.428708	0.0964303	0	0	2248.49	2271.86	2000.67	1753.76	1715.8
T0286	67	2. City	Y	4	Medigen	Moderna	Moderna	Medigen	Medigen		0.950046	0.946438	0.944036	0.929887	0.933587	0.955182	0.92948	0.829994	0.832429	0.705026	0.745966	2782.87	3394.41	2443.31	2789.54	1926.31	3700.92	2725.82	4670.98	5074.81	5242.12	5369.25	4411.62	1940.69	0.940417	0.915525	0.910598	0.889933	0.946305	0.955024	0.646585	0	0	0	2929.54	3439.9	3583.86	3842.4	2908.58
T0287	65	2. City	Y	4	Moderna	Moderna	Moderna	Moderna	Moderna		0.948469	0.956855	0.946649	0.95701	0.942027	0.971426	0.932137	0.890167	0.824624	0.822595	0.820319	3461.48	3489.46	2741.87	2998.98	2315.87	3575.18	3067.52	4877.66	5171.19	5252.3	5558.21	11953.3	808.772	0.963816	0.93558	0.92036	0.916525	0.959905	0.95009	0.604409	0	0	0	2659.2	3640.37	3725.56	3599.85	3496.6
T0288	66	2. City	Y	4	Moderna	Moderna	Moderna	Moderna	Moderna		0.941298	0.958373	0.947997	0.893677	0.910342	0.962561	0.927866	0.783956	0.749755	0.748447	0.77577	2848.01	2328.9	1936.62	2366.15	1736.75	2726.13	2455.58	3872.97	4901.04	4397.59	5134.48	2671.46	925.413	0.980635	0.949001	0.896437	0.900261	0.946639	0.940688	0.662452	0.320332	0	0	2512.12	3246.16	3203	2846.79	3015.7
T0289	68	2. City	Y	4	Moderna	Moderna	Moderna	Moderna	Moderna		0.913601	0.84349	0.871602	0.751324	0.584065	0.888195	0.87019	0.395834	0.517114	0.200322	0.199183	2203.16	2669.89	1626.38	1600	1336.77	1966.55	1708.52	3057.34	3590.1	3502.51	3736.14	8778.99	2707.25	0.941137	0.892463	0.682197	0.688937	0.77831	0.7114	0.676993	0.111288	0	0	2218.52	2957.38	2348.3	2111.79	2697.42
T0290	67	2. City	Y	4	Moderna	Moderna	Moderna	Medigen	Moderna		0.933543	0.873676	0.909526	0.932938	0.892881	0.928518	0.864345	0.902478	0.973891	0.956752	0.970902	3950.93	4359.7	3155.73	3490.99	2781.13	3413.18	3985.63	4679.02	4643.17	5345.05	5172.27	6496.43	2713.15	0.982181	0.976318	0.970835	0.960393	0.982394	0.974144	0.892412	0.367709	0.167894	0.402103	2996.22	3918.78	3442.16	3437.49	3170.79
T0291	81	2. City	Y	4	Spikevax	Moderna	Moderna	Moderna	Spikevax		0.945661	0.879637	0.89736	0.916413	0.878569	0.926352	0.901851	0.865357	0.91279	0.818469	0.821301	2716.23	3019.76	2213.92	2616.21	1713.8	2038.29	2215.02	3042.8	3833.83	4198.28	4557.66	5637.65	1519.51	0.965744	0.932067	0.902079	0.883174	0.936796	0.954381	0.734929	0	0	0	2699.82	3598.87	2866.36	2988.82	3364.38
T0292	70	2. City	Y	3	Moderna	Moderna	Moderna	Moderna			0.916655	0.891052	0.777505	0.857934	0.779417	0.866867	0.859474	0.513999	0.163244	0.643951	0.6882	1761.52	1588.84	1485.03	1438.71	972.844	1247.17	1648.77	1153.58	2528.85	1791.26	1484.23	2804.23	990.768	0.777683	0.532449	0.426113	0.398592	0.424366	0.467244	0.18572	0	0	0	1891.58	2322.89	1973.07	2203.28	2309.4
T0293	65	2. City	Y	4	Moderna	Moderna	Moderna	Moderna	Moderna		0.933066	0.915784	0.889594	0.383042	0.540539	0.881363	0.845592	0.645821	0	0.609043	0.245597	1567.88	1554.08	1045.72	1206.39	509.372	1045.75	860.702	784.238	1552.81	949.277	1528.51	1383.28	515.581	0.873065	0.85635	0.538311	0.391069	0.831901	0.770034	0.574583	0.294246	0	0.397236	1623.2	2007.19	1274.44	893.115	1486.23
T0294	64	2. City	Y	2	Moderna	Moderna	Moderna				0.873384	0.873549	0.753171	0.742179	0.666101	0.835041	0.881637	0.369628	0.177126	0.473292	0.346682	2203.76	2046.34	1511.68	1683.66	1182.37	1646.08	1438.28	2441.89	4233.85	3539.97	4115.6	3935.15	819.664	0.851946	0.619061	0.471747	0.464491	0.608415	0.559831	0	0	0	0	2258.86	2922.05	2193.64	2505.69	2317.21
T0295	68	2. City	Y	4	Spikevax	AZ	AZ	BNT	Spikevax		0.908115	0.783626	0.853093	0.849029	0.683217	0.805549	0.799075	0.756209	0.860429	0.912902	0.846527	1286.1	1676.13	1028.65	1056.23	861.968	1216.82	1114.93	1202.58	1580.72	1205.33	1560.96	1118.68	378.516	0.867691	0.937159	0.87939	0.809392	0.950845	0.842554	0.756922	0.389409	0.648725	0.422091	664.239	835.792	587.92	626.282	535.857
T0296	67	2. City	Y	3	Moderna	Moderna	Moderna	Moderna			0.943228	0.895364	0.921564	0.847345	0.834305	0.915188	0.864832	0.517374	0.557487	0.829602	0.694688	913.777	1104.35	534.24	746.586	425.917	852.604	663.881	1060.2	1613.09	602.664	1442.62	1355.03	537.366	0.951979	0.926552	0.825343	0.782259	0.892289	0.857485	0.665601	0.0161258	0.0183192	0	1190.92	1394.02	1257.82	1232.52	1349.55
T0297	68	2. City	N	0							0.945613	0.906018	0.959099	0.913685	0.881815	0.92052	0.798344	0.955128	0.961633	0.932416	0.981338	813.076	677.181	440.209	534.436	323.387	638.566	582.653	252.61	525.417	609.574	420.302	1214.73	248.259	0.966499	0.932133	0.867204	0.853734	0.889507	0.891133	0.637272	0.431415	0.135411	0.56218	1121.17	1499.72	1223.17	1099.24	1384.14
T0298	71	2. City	Y	4	Moderna	Moderna	Moderna	BNT	Moderna		0.963408	0.931258	0.948486	0.971442	0.95367	0.955011	0.94228	0.94271	0.986739	0.971363	0.975666	1285.5	1393.2	1007.69	1087.53	758.842	1149.02	1155.15	1898.02	1977.38	1960.38	2354.99	4276.03	1748.71	0.990258	0.989059	0.987049	0.984955	0.988873	0.987855	0.9141	0.642246	0.353352	0.562353	1195.97	1627.85	1507.69	1294.92	1543.97
T0299	29	2. City	Y	4	Moderna	AZ	AZ	Moderna	Moderna		0.820715	0.837783	0.768444	0.365474	0.583622	0.754561	0.864101	0.271579	0.31848	0.289208	0.435895	508.285	505.205	294.072	353.282	183.6	288.931	217.519	414.509	465.507	631.397	666.146	1670.48	170.65	0.58186	0.698714	0.512205	0.673604	0.307042	0.420102	0.489476	0.17619	0.278565	0.0882072	501.471	513.644	464.815	236.62	539.205
T0300	39	2. City	Y	4	Spikevax	AZ	AZ	Moderna	Spikevax		0.859596	0.891686	0.86539	0.436066	0.802435	0.405149	0.527764	0.265911	0.13091	0.338967	0.198261	659.186	488.562	288.981	397.216	164.525	194.723	214.004	291.649	455.088	353.524	384.799	840.892	329.953	0.734345	0.707208	0.566073	0.613521	0.0730986	0	0.113101	0.193908	0	0.073955	733.716	781.68	579.751	585.057	411.726
T0301	5	2. City	Y	2	BNT	BNT	BNT				0.919759	0.913015	0.848989	0.709884	0.741495	0.904067	0.843852	0.0305107	0.244358	0.300495	0.0697481	3698.14	4671.11	2963.18	3108.22	2291.43	3706.44	2916.78	4311.97	6133.83	6132.48	5915.15	3922.91	794.702	0.883236	0.640602	0.482252	0.474374	0.705676	0.744269	0.437747	0	0	0	4019.61	4369.9	3806.97	4481.95	4427.17
T0302	24	2. City	Y	3	Moderna	Moderna	Moderna	Moderna			0.952358	0.947483	0.967335	0.956806	0.947887	0.971625	0.932553	0.960344	0.970198	0.966614	0.954748	2993.83	3739.48	2234.29	2655.03	1844.95	3659.93	2395.44	3429.37	5157.79	4347.4	4476.35	10645.3	1645.68	0.990486	0.985042	0.96806	0.962595	0.982697	0.984076	0.910758	0.448714	0.477559	0.195161	3313.07	4088.68	3493.43	3743.01	4198.71
T0303	23	2. City	Y	3	BNT	Moderna	Moderna	BNT			0.722289	0.882244	0.796223	0.553903	0.772156	0.81543	0.750163	0.439873	0.480627	0.412004	0.283786	1204.52	900.936	685.169	949.708	366.903	823.041	770.492	908.246	1649.93	1790.17	1947.28	1461.44	345.838	0.672708	0.500289	0.452375	0.590707	0.650831	0.687673	0.458153	0.497529	0.383274	0.387123	1174.67	1547.66	1139.5	965.4	1284.55
T0304	59	2. City	Y	4	Moderna	AZ	AZ	Moderna	Moderna		0.968757	0.985133	0.972696	0.944496	0.956988	0.985407	0.973325	0.905898	0.826931	0.8892	0.834062	1903.15	1339.57	1215.22	1561.48	924.559	1253.48	1340.65	1372.51	2616.29	2633.97	2666.87	2775.98	506.503	0.963632	0.924268	0.879567	0.904027	0.93339	0.94719	0.808351	0.493293	0.290281	0.293141	1646.45	1992.89	1712.21	1518.55	2006.47
T0305	55	2. City	Y	3	BNT	AZ	AZ	BNT			0.797981	0.838751	0.865656	0.563723	0.789816	0.88425	0.888527	0.655312	0.697646	0.77349	0.657961	528.006	554.764	287.184	349.37	199.695	432.018	201.507	233.855	658.632	524.83	598.577	878.558	140.695	0.790171	0.726952	0.752994	0.794657	0.815793	0.802962	0.660335	0.706102	0.62383	0.609878	430.312	512.522	343.963	406.321	416.747
T0306	64	2. City	Y	3	BNT	AZ	AZ	BNT			0.992259	0.99031	0.993216	0.992599	0.991983	0.998919	0.994361	0.98962	0.996273	0.993198	0.993276	869.851	1136.53	646.239	838.969	440.82	806.091	751.357	879.158	1261.08	1112.95	1295.26	1968.05	777.909	0.998507	0.994344	0.995945	0.997254	0.998177	0.997971	0.978089	0.955018	0.89732	0.90082	716.067	1095.98	799.763	795.135	952.883
T0307	68	2. City	Y	4	Novavax	Moderna	Moderna	BNT	Novavax		0.849733	0.857613	0.826793	0.551484	0.596208	0.889655	0.81002	0.028999	0.306431	0.243502	0.0878912	3015.64	3145.88	1979.44	1907.54	1353.16	2302.78	2036.16	2902.33	4116.26	4198.64	3951.83	2310.81	576.397	0.859295	0.645493	0.418704	0.380715	0.628557	0.667117	0.497555	0	0	0	2682.17	3267.75	2517.32	2762.36	3082.92
T0308	21	2. City	Y	4	Novavax	AZ	Moderna	Medigen	Novavax		0.925984	0.930545	0.913564	0.812851	0.846587	0.939648	0.917155	0.363281	0.511237	0.507042	0.418269	2329.26	2943.21	1821.03	1986.08	1390.12	2041.05	1572.23	2633.65	3306.18	3478.14	3386.46	2118.71	543.72	0.770879	0.720247	0.635667	0.680952	0.731856	0.650686	0.328381	0	0.0975137	0	2150.72	2366.63	2158.15	1913.86	2096.29
T0309	54	2. City	Y	4	Moderna	AZ	AZ	Moderna	Moderna		0.956488	0.949702	0.92998	0.903864	0.925569	0.972887	0.915853	0.783956	0.71044	0.893207	0.816827	1468.08	1892.48	1084.65	1071.58	671.215	971.645	1228.57	1047.95	1939.06	1394.09	1739.61	1658.24	366.716	0.947398	0.895579	0.869893	0.847518	0.893363	0.900162	0.598364	0.094705	0.206006	0.186563	1191.48	1414.48	1249.65	1316.66	1539.23
T0310	50	2. City	Y	3	BNT	BNT	BNT	BNT			0.98404	0.979585	0.984924	0.983918	0.970531	0.98892	0.980048	0.97604	0.983859	0.975406	0.964183	1344.97	1300	1096.33	1167.27	764.505	1151.78	1212.95	1009.29	1979.99	1726.88	2204.96	1615.87	411.648	0.993401	0.988866	0.985322	0.975815	0.974364	0.989824	0.903235	0.576399	0.677753	0.59808	1122.85	1466.35	1249.93	1327.39	4422.43
T0311	12	2. City	Y	2	BNT	BNT	BNT				0.986952	0.983135	0.988525	0.987761	0.981907	0.994866	0.978313	0.984908	0.99498	0.993476	0.994942	782.896	1021.13	648.335	902.162	506.988	625.953	801.734	724.148	1128.98	1045.66	1041.78	2020.78	667.169	0.991835	0.987834	0.987504	0.988271	0.988472	0.989485	0.945364	0.896924	0.843074	0.84863	590.279	751.4	638.345	654.236	782.446
T0312	17	2. City	Y	3	BNT	BNT	BNT	BNT			0.971271	0.986316	0.969513	0.946346	0.956663	0.981624	0.973975	0.904487	0.931114	0.937276	0.922339	452.705	449.358	347.975	390.596	200.888	338.992	275.706	202.088	383.644	434.267	303.869	265.545	40.3932	0.950072	0.941325	0.937922	0.937273	0.950717	0.939482	0.806094	0.819869	0.771392	0.794241	302.843	400.934	306.214	284.905	352.868
T0313	17	2. City	Y	3	BNT	BNT	BNT	BNT			0.927371	0.931702	0.928836	0.747242	0.707288	0.913468	0.816099	0.361871	0.469405	0.413609	0.458796	3696.34	4427.01	3012.59	2881.32	2051.79	3549.17	2703.17	4143.95	6111.51	5099.18	5671.97	2828.71	627.229	0.734248	0.628694	0.481442	0.285484	0.52583	0.567696	0.55699	0.209889	0	0	3768.31	3792.05	3182.99	3295.74	3944.87
T0314	51	2. City	Y	3	Moderna	BNT	BNT	Moderna			0.948514	0.932154	0.948315	0.967848	0.937863	0.958728	0.922764	0.894554	0.97315	0.954496	0.969242	5473.1	7392.41	4675.2	5243.56	3962.61	5713.59	5380.95	7473.04	8982.32	8901.38	9123.72	7437.14	2585.16	0.987284	0.98152	0.976968	0.969863	0.985059	0.987051	0.855989	0.64391	0.658617	0.595271	5918.75	6471.29	5185.36	5873.72	4352.69
T0315	47	2. City	Y	3	BNT	AZ	AZ	BNT			0.306204	0.266638	0.243263	0.269474	0.236601	0.226385	0.220542	0	0.14174	0.0983187	0	1898.97	2061.13	1859.06	1619.56	1170.75	2432.86	1409.38	1373.66	2375.54	1830.54	2440.88	2062.21	580.936	0.0183967	0	0	0	0	0	0.157593	0	0	0	1460.99	1289.44	1167.67	1237.88	1150.1
T0316	11	2. City	Y	2	Moderna	Moderna	Moderna				0.905635	0.928209	0.861928	0.808744	0.784775	0.930293	0.860882	0.467599	0.379495	0.51253	0.47953	3591.76	3897.77	3201.25	3083.54	1894.42	3326.46	2828.91	2953.62	6551.71	5011.16	5867.05	4617.84	1088.35	0.875989	0.692331	0.55124	0.508828	0.659996	0.652246	0.372456	0	0	0	3373.86	4030.08	3446.39	4004.76	3935.94
T0317	72	2. City	Y	3	BNT	AZ	AZ	BNT			0.946143	0.935072	0.914881	0.91854	0.891235	0.94554	0.912877	0.84686	0.805908	0.827754	0.862358	4200.74	5010.25	3687.27	4160.54	2909.59	4685.97	3631.82	4664.48	8180.8	6934.82	7450.91	7114.16	2086.38	0.965699	0.898491	0.825123	0.842772	0.906503	0.90946	0.574666	0.0660014	0.198809	0.0296552	4728.67	5377	4717.73	5241.79	5027.74
T0318	78	2. City	Y	3	BNT	AZ	AZ	BNT			0.942411	0.94366	0.938371	0.918833	0.886886	0.956537	0.894033	0.818295	0.867953	0.901447	0.892777	3433.69	3958.05	2794.28	2996.27	1936.45	3414.75	2823.84	3513.19	6556.55	5103.55	6181.6	8649.98	3287.28	0.973254	0.934903	0.805888	0.809511	0.928288	0.940259	0.734343	0.341438	0.150347	0	3737.78	4171.67	3332.02	3323.42	3681.82
T0319	68	2. City	Y	3	Moderna	Moderna	Moderna	Moderna			0.931586	0.9181	0.94942	0.962458	0.941688	0.96749	0.886123	0.933247	0.978386	0.966533	0.979065	6230.89	7284.04	5369.95	5593.53	3599.28	5839.33	5947.59	8741.06	8875.9	8763.9	9863.92	18311.3	7212.23	0.983633	0.974059	0.972396	0.974288	0.973797	0.978001	0.875972	0.52733	0.544988	0.424138	5737.78	6266.34	6093.58	6083.23	6101.69
T0320	73	2. City	Y	3	Moderna	Moderna	Moderna	Moderna			0.942037	0.925949	0.95253	0.969236	0.945408	0.959034	0.905083	0.901757	0.94716	0.789829	0.76028	4594.88	5128.23	3913.67	3943.88	2846.11	3663.87	3200.3	6177.45	7634.92	5417.79	7025.26	7391.94	2293.79	0.986077	0.980378	0.969014	0.959089	0.94079	0.925353	0.726156	0.580222	0	0	4552.74	5128.03	5036.62	5207.06	5325.94
T0321	63	2. City	Y	3	Moderna	AZ	AZ	Moderna			0.908281	0.904251	0.866388	0.720053	0.799916	0.913074	0.860067	0.21638	0.513154	0.533392	0.325183	2821.11	3515.35	2533.45	2638.18	1407.11	1888.11	1514.04	2561.31	3968.16	3850.94	5424.99	1916.25	657.638	0.769902	0.596858	0.410358	0.723526	0.348186	0.383588	0.130093	0	0	0	3284.49	4679.15	3889.79	2486.77	4065.65
T0322	41	2. City	Y	3	Moderna	AZ	AZ	Moderna			0.954508	0.955577	0.950402	0.956028	0.942369	0.96841	0.927417	0.883168	0.892912	0.864693	0.840785	3141.74	2274.53	2448.7	2824.15	1717.08	2718.64	2169.72	3693.46	5426.46	4673.64	6006	6872.15	2168.98	0.983731	0.975112	0.945227	0.928412	0.965713	0.972028	0.840881	0.56108	0.28614	0.157931	3383.95	4644.94	3898.81	3280.5	4330.65
T0323	50	2. City	Y	4	BNT	AZ	AZ	Moderna	BNT		0.862338	0.920483	0.835042	0.74372	0.792162	0.927182	0.849599	0.482451	0.324582	0.578963	0.525911	2839.94	2962.07	2613.1	2362.53	1250.93	2829.4	2319.68	3324.88	5744.24	3910.22	5261.22	2997.27	803.325	0.866632	0.666912	0.527229	0.508085	0.597727	0.652028	0.0955606	0.228306	0	0	3729.65	3815.88	3671.47	3689.92	3643.33
T0324	8	2. City	Y	2	Moderna	Moderna	Moderna				0.947438	0.927264	0.919547	0.950051	0.948237	0.962101	0.898569	0.8717	0.950865	0.930832	0.94383	4300.85	4668.52	4537.45	3881.89	2630.02	4674.94	4109.03	5198.78	7894.28	6441.63	7042.44	5157.41	1729.19	0.971619	0.907466	0.904395	0.875679	0.866942	0.894086	0.684181	0.412021	0.173503	0.128571	4102.25	4631.2	4099.95	4167.12	4275.98
T0325	49	2. City	Y	3	Moderna	AZ	AZ	Moderna			0.941488	0.923003	0.954128	0.961027	0.92656	0.955814	0.907458	0.909345	0.966093	0.952414	0.96146	5131.85	6394.2	4747.97	4206.28	3545.93	6056.92	4599.91	6420.11	8136.89	7748.43	8303.35	4375.84	1452.34	0.987599	0.985777	0.978241	0.979665	0.98043	0.981147	0.917772	0.560869	0.609734	0.545233	5097.07	5312.51	5005.63	5451.31	5229.14
T0326	40	2. City	Y	3	Moderna	Moderna	Moderna	Moderna			0.923527	0.919414	0.940199	0.951944	0.912264	0.957232	0.906498	0.872155	0.967842	0.961817	0.968111	4299.65	5930.42	4049.02	3817.49	2876.51	5067.93	3694.3	6081.77	7282.16	6292.14	7297.06	7500.23	3052.18	0.984777	0.978522	0.972973	0.969806	0.974064	0.975111	0.900451	0.538047	0.654089	0.612248	4398.93	4376.91	4261.93	4875.85	4499.69
T0327	72	2. City	Y	4	Novavax	Moderna	Moderna	Moderna	Novavax		0.863445	0.876059	0.82965	0.730631	0.705634	0.906321	0.877605	0.128434	0.370963	0.367591	0.362906	3409.78	4831.99	3675	2673.39	2157.6	4533.82	2635.22	4261.07	7467.1	5247.21	6327.43	3041.53	957.636	0.831433	0.718825	0.464908	0.465119	0.731681	0.780927	0.809959	0.199381	0.170946	0.267613	4247.09	3696.16	3359.91	3830.54	3602.32
T0328	71	2. City	Y	4	Novavax	AZ	AZ	Moderna	Novavax		0.855676	0.874288	0.826771	0.729929	0.687763	0.86618	0.876966	0.40468	0.411063	0.468935	0.399059	3260.37	4397.43	3058.11	3091.37	2199.03	4213.35	2673.49	4297.81	6448.26	5519.99	6308.34	3171.47	785.625	0.724256	0.552198	0.530014	0.527171	0.649747	0.631231	0.543539	0.0533861	0.032671	0.00313667	3721.25	3410.46	2938.19	3347.7	3030.2
T0329	57	2. City	Y	3	Moderna	Moderna	Moderna	Moderna			0.910143	0.859454	0.872969	0.933676	0.869306	0.879052	0.862573	0.88758	0.979507	0.974804	0.978644	5465.33	6352.04	4682.99	5022.38	3711.35	6546.49	5018.16	7502.12	8564.07	7199.96	8373.97	9337.39	4067.91	0.982348	0.986301	0.972518	0.976495	0.975295	0.965732	0.920338	0.709158	0.751135	0.699278	5195.4	5288.68	4530.11	5897.72	4760.51
T0330	30	2. City	Y	3	Moderna	AZ	BNT	Moderna			0.953176	0.946836	0.917805	0.902917	0.83545	0.952144	0.927896	0.353776	0.406414	0.296562	0.367282	2190.18	1673.65	1205.26	1632.06	1263.35	1441.33	1519.69	1788.97	2206.55	2969.45	2157.77	1072.13	1307.23	0.89505	0.81453	0.750164	0.759975	0.811855	0.854418	0.697372	0.470305	0.144136	0.499547	1914	3060.49	1798.9	1897.45	3807.44
T0331	43	2. City	Y	3	Moderna	BNT	BNT	Moderna			0.953937	0.920159	0.905893	0.963543	0.948992	0.966768	0.908742	0.967172	0.981584	0.985072	0.983564	2919.43	2632.91	1991.26	2458.39	1978.25	2284.05	2474.6	2770.66	2883.59	3882.05	3078.38	3107.41	3338.35	0.991432	0.988853	0.984751	0.993156	0.984211	0.988849	0.950764	0.910133	0.873573	0.875038	2450.23	4001.79	2973.01	2353.62	5572.39
T0332	10	2. City	Y	2	BNT	BNT	BNT				0.938075	0.940403	0.896013	0.900171	0.888423	0.968532	0.905447	0.4579	0.551267	0.590381	0.606249	2629.13	2255.46	1657.8	2120.05	1559.5	1943.95	1962.61	2724.11	2513.45	3505.6	2686.29	747.2	232.429	0.962311	0.940737	0.861912	0.886544	0.944226	0.938556	0.739311	0.511657	0.401023	0.479636	2488.16	3713.22	2691.93	2602.8	4980.09
T0333	14	2. City	Y	1	BNT	BNT					0.908593	0.836156	0.827272	0.917499	0.878863	0.924204	0.83859	0.748633	0.881985	0.920177	0.886676	4021.36	3549.21	3074.98	3442.5	2689.13	3627.74	3210.96	3627.05	4234.57	4563.63	4116.63	5343.69	6391.55	0.921105	0.913306	0.883602	0.915846	0.941339	0.944194	0.80198	0.730268	0.731602	0.718759	3160.08	4441.19	3202.76	3342.4	4848.41
T0334	55	2. City	Y	4	BNT	AZ	AZ	Moderna	BNT		0.860246	0.787784	0.783757	0.812809	0.785424	0.920335	0.688648	0.402187	0.613406	0.578039	0.621411	3096.96	3219.64	2599.54	2756.12	2007.28	2607.11	2268.64	3369.43	4187.52	4010.74	3654.09	517.292	393.573	0.956895	0.957945	0.0713895	0.83875	0.929348	0.965942	0.682094	0.0976166	0.187033	0.245459	3578.22	3864.04	20839.8	3462.25	5044.81
T0335	13	2. City	Y	3	BNT	BNT	BNT	BNT			0.78635	0.65831	0.639479	0.854847	0.731338	0.816542	0.749039	0.670008	0.772805	0.755698	0.760374	3702.49	3545.22	3089.34	2637.41	2193.8	3399.04	2626.53	3260.07	4002.14	4847.99	3791.8	798.032	516.565	0.942629	0.955784	0.884259	0.921132	0.951509	0.922303	0.766883	0.530021	0.616588	0.533036	3442.23	4587.87	3101.94	3420.06	6025.49
T0336	17	2. City	Y	3	BNT	BNT	BNT	BNT			0.9632	0.957178	0.936655	0.961248	0.927907	0.964151	0.92204	0.848095	0.898242	0.862915	0.867828	2739.78	2663.6	2607.78	2279.69	2161.06	2917.72	2099.82	2761.42	3182.08	2862.15	2924.1	409.98	145.582	0.982443	0.965825	0.966193	0.95905	0.973073	0.980286	0.848645	0.750781	0.62928	0.64418	2436.05	2714.84	2146.28	6320.35	3051.09
T0337	14	2. City	Y	3	BNT	BNT	BNT	BNT			0.938202	0.969792	0.964543	0.969709	0.961826	0.969784	0.940828	0.967132	0.986369	0.987633	0.986783	4352.7	2310.09	2268.53	2361.23	2052.67	2539.94	2395.71	2514.32	2753.98	2797.97	2613.93	2264.52	3067.26	0.991587	0.979766	0.990522	0.991558	0.969901	0.994451	0.948754	0.90577	0.902696	0.913655	2228.83	2616.95	2434.08	2623.29	3169.47
T0338	16	2. City	Y	3	BNT	BNT	BNT	BNT			0.772032	0.942484	0.926985	0.555586	0.873952	0.963183	0	0.392392	0.578817	0.553281	0.654375	2340.65	2298.12	1870.34	2191.9	1644.11	2201.48	2225.05	2211.11	2701.95	3203.26	2701.28	1361.84	1180.72	0.979376	0.925328	0.867054	0.893204	0.927001	0.95381	0.699715	0.644895	0.42316	0.639655	2052.76	2964.2	2647.63	2484.48	3657.59
T0339	13	2. City	Y	3	BNT	BNT	BNT	BNT			0.950553	0.523098	0.937075	0.508057	0.551401	0.963354	0.894467	0.355303	0.52495	0.493657	0.497236	2668.95	2854.47	2150.05	12160.1	2235.18	2580.24	2338.01	2507.94	3150.92	3458.15	3320.65	443.868	528.613	0.946526	0.879352	0.813758	0.83331	0.880544	0.917111	0.658668	0.600742	0.476584	0.545466	2510.37	3549.64	2914.96	3212.76	4242.8
T0340	15	2. City	Y	3	BNT	BNT	BNT	BNT			0.945393	0.947025	0.923201	0.939463	0.915466	0.960736	0.91899	0.559438	0.599275	0.617988	0.639247	2800.27	2699.19	2144.55	2168.47	1972.69	3059.92	2206.94	2981.73	3779.98	3852.28	3538.37	847.203	648.091	0.952829	0.921558	0.846417	0.871084	0.910529	0.942606	0.687629	0.488604	0.471566	0.580402	3322.59	4322.57	3567.25	3598.31	6224.11
T0341	10	2. City	Y	1	Moderna	Moderna					0.938963	0.952575	0.952281	0.951706	0.950301	0.961988	0.890807	0.977074	0.987506	0.983298	0.987079	4676.75	4170.61	4119.93	4093.89	3402.8	3992.74	3856.77	4445.18	4922.83	5378.25	4700.94	2555.23	4114.45	0.96739	0.985415	0.987226	0.977399	0.988194	0.984924	0.889899	0.888057	0.890201	0.907621	3667.03	4603.18	3744.45	3945.94	7046.07
T0342	7	2. City	Y	1	BNT	BNT					0.95626	0.913876	0.921428	0.963808	0.926729	0.941173	0.898046	0.796169	0.892838	0.892135	0.889687	7015.58	6658.07	5307.78	5692.51	4603.77	5447.51	5924.97	6759.59	6885.11	8801.98	7696.44	2502.74	3203.31	0.977567	0.959138	0.955896	0.917327	0.967337	0.975157	0.746662	0.839199	0.585601	0.611454	5417.59	7085.88	6338.92	6231.07	9550.52
T0343	10	2. City	Y	1	BNT	BNT					0.964578	0.931684	0.88311	0.926606	0.875465	0.892767	0.868958	0.776526	0.943176	0.938475	0.925157	7268.19	7007.59	6201.58	6518.23	5785.9	6059.56	6099.93	7418.94	6845.54	8566.93	7974.09	6654.7	8960.32	0.935001	0.922819	0.86261	0.883035	0.940837	0.957668	0.784058	0.826038	0.55376	0.358645	5134.52	7058.46	6173.33	6489.43	9474.27
T0344	13	2. City	Y	3	BNT	BNT	BNT	BNT			0.95906	0.935542	0.915927	0.965324	0.892805	0.948849	0.86627	0.939699	0.966916	0.956417	0.949752	7215.9	6770.69	5941.41	6163.32	5389.69	6398.67	5917.61	8176.8	7200.42	8774.69	8135.71	2754.57	3885.03	0.973892	0.982661	0.966584	0.983111	0.989361	0.979732	0.93963	0.872599	0.719259	0.684969	5347.9	7733.5	7077.98	6261.95	9675.54
T0345	11	2. City	Y	1	BNT	BNT					0.838551	0.768587	0.7996	0.812004	0.740084	0.829346	0.745404	0.38906	0.50772	0.475635	0.520318	5891.76	6083.92	5310.84	5427.9	4666.76	5847.9	5177.56	5790.97	6816.56	7615.87	7209.99	5197.84	4303.7	0.673628	0.678505	0.667009	0.635339	0.663901	0.639312	0.677284	0.815222	0.585601	0.624013	4268.64	5747.28	4577.6	4857.97	6544.65
T0346	11	2. City	Y	2	Moderna	Moderna	Moderna				0.960691	0.87696	0.907113	0.953234	0.820985	0.921732	0.901406	0.935583	0.969374	0.960185	0.944991	8305.67	7910.7	7294.16	7520.14	6694.73	7260.07	7311.75	9320.46	9019.06	9866.84	9273.09	4567.59	4808.72	0.96811	0.96709	0.925335	0.980783	0.979529	0.933384	0.878974	0.879931	0.572651	0.207352	6345.45	8535.78	7027.87	6843.78	12047.4
T0347	11	2. City	Y	2	Moderna	Moderna	Moderna				0.937285	0.896562	0.816852	0.611491	0.900687	0.889462	0.823645	0.76972	0.799865	0.836267	0.782569	4259.08	5105.94	3462.18	4114.5	2920.43	3717.52	3412.01	4403.09	5238.45	5629.73	4946.39	1356.52	2119.97	0.927686	0.95659	0.909161	0.923143	0.955401	0.965768	0.734291	0.796928	0.0912439	0.210347	4225.16	5386.32	3858.1	3978.65	7545.72
T0348	11	2. City	Y	2	BNT	BNT	BNT				0.937829	0.955323	0.885611	0.902076	0.795258	0.831307	0.837469	0.387577	0.334885	0.472623	0.396086	2516.05	1675.49	1705.44	1584.57	1160.82	1481.96	1528.9	2334.5	2739.02	3467.46	2980.2	3294.46	3865.95	0.514108	0.817548	0.581247	0.506593	0.85768	0.786933	0.208289	0.24934	0.256386	0	2635.56	4305.99	3303.59	3071.51	4568.22
T0349	11	2. City	Y	2	BNT	BNT	BNT				0.789482	0.866239	0.732404	0.573433	0.562709	0.754328	0.716219	0.359778	0.417681	0.302436	0.42151	2587.18	2433.45	1791.55	2149.73	1786.48	2468.19	2023.08	2589.57	3668.75	3791.19	3785.74	741.22	696.283	0.515379	0.421121	0.407319	0.491186	0.555003	0.635991	0.242436	0.540109	0	0	2853.26	2903.61	2915.27	2975.81	3504.19
T0350	11	2. City	Y	2	Moderna	Moderna	Moderna				0.867679	0.897638	0.766221	0.770253	0.728482	0.760267	0.770556	0.291709	0.302044	0.221326	0.303784	3433.77	3186.8	2524.11	2629.28	2044.64	3057.63	2355.5	3155.18	3813.95	4079.58	3786.38	1115.98	1310.24	0.508499	0.313749	0.368531	0.318641	0.537381	0.550225	0.198769	0.583187	0.0215041	0.0137697	3320.12	3943.44	3364.38	3326.19	4417.04
T0351	11	2. City	Y	2	BNT	BNT	BNT				0.951285	0.944244	0.865483	0.597652	0.723501	0.927895	0.917439	0.168507	0.311839	0.136478	0.331985	2233.96	1769.08	1437.64	1923.23	1244.51	1330.59	1630.5	2148.3	2036.74	2436.09	2620.63	763.147	706.826	0.605354	0.439378	0.471169	0.372386	0.67218	0.657682	0.300469	0.41542	0	0	2448.08	2784.04	2420.94	2345.98	3508.18
T0352	11	2. City	Y	2	Moderna	Moderna	Moderna				0.256745	0.331913	0.13683	0	0	0.134685	0.327221	0.108616	0.201942	0.0144902	0.114993	1026.24	921.211	747.829	1003.79	864.982	1332.55	808.188	806.33	1999.67	1699.93	1705.11	586.065	827.809	0	0.269697	0.275287	0.182802	0.339358	0.418958	0.169467	0.497324	0.120114	0.156882	1139.39	889.004	529.771	623.719	919.939
T0353	11	2. City	Y	2	BNT	BNT	BNT				0.981365	0.92684	0.928116	0.863746	0.875465	0.953723	0.882302	0.666006	0.716921	0.822216	0.846116	3212.17	3199.38	2567.17	2614.29	1705.26	2149.06	2270.78	3359.23	4190.95	4632.47	4381.21	3285.15	4523.58	0.773826	0.821047	0.779605	0.778989	0.876378	0.921352	0.608106	0.704355	0.164667	0.298612	2902.29	3761.37	2892.05	2729.08	5025.75
T0354	11	2. City	Y	2	Moderna	Moderna	Moderna				0.964361	0.970171	0.92865	0.857957	0.835281	0.958503	0.964616	0.422109	0.529304	0.576403	0.531497	5160.69	5647.87	4218.56	4675.29	3703.89	4497.32	3578.68	6770.75	7440.01	7755.41	7744.57	697.697	1252.01	0.923979	0.885827	0.572953	0.694589	0.884386	0.842916	0.610157	0.586815	0.502288	0.57567	6908.21	7254.88	5393.04	5637.62	8290.09
T0355	11	2. City	Y	2	BNT	BNT	BNT				0.991802	0.995618	0.970448	0.964838	0.95655	0.985934	0.979874	0.861957	0.935878	0.950707	0.936997	6770.26	6111.54	5775.9	6033.36	5366.84	5422.61	6009.69	7540.41	8385.32	8741.82	9156.42	4252.96	5592.86	0.977199	0.950149	0.877407	0.888223	0.949322	0.960038	0.81663	0.753333	0.664822	0.731891	6972.65	7253.61	6844.87	6447.23	10188.5
T0356	11	2. City	N	0							0	0	0.160456	0.257032	0.152074	0.463181	0.265673	0	0.18729	0	0.0493692	676.966	643.191	848.598	515.485	614.535	1086.49	626.169	936.095	2052.94	1761.95	1882.99	636.233	987.949	0.420279	0.338022	0	0	0.360151	0.219988	0.698418	0.726937	0.619261	0.801784	275.675	194.828	308.269	332.956	315.218
T0357	11	2. City	Y	2	Moderna	Moderna	Moderna				0.992201	0.992189	0.988938	0.989515	0.983592	0.995022	0.988957	0.985131	0.99418	0.993916	0.994141	4786.18	4761.02	4403	4440.67	3862.62	3786.65	4495.83	5277.65	5617.01	5936.41	6151.03	1645.57	1759.53	0.997067	0.988989	0.982148	0.987817	0.993198	0.995676	0.969816	0.956682	0.89045	0.910471	4397.53	4697.88	4574.24	4251.99	6378.39
T0358	11	2. City	Y	2	Moderna	Moderna	Moderna				0.977163	0.977911	0.938365	0.929707	0.898405	0.979151	0.974709	0.60344	0.636328	0.663786	0.67432	4402.86	4307.48	4100.39	3448.12	3454.06	3922.3	3005	3829.51	5715.15	5831.6	5919.28	422.937	1216.86	0.978254	0.926549	0.763147	0.814171	0.937727	0.929944	0.786568	0.651725	0.320685	0.679807	5550.8	5295.44	4551.33	4888.85	6631.54
T0359	11	2. City	Y	2	BNT	BNT	BNT				0.911474	0.927053	0.844932	0.659434	0.715327	0.948079	0.885894	0	0.15152	0.0513954	0.0569496	2440.06	2625.54	1971.72	1890.42	1507.62	1888.9	1607.17	1873.78	3228.5	3198.29	3289.73	394.032	675.199	0.868714	0.734204	0.183675	0.0847735	0.671409	0.609889	0.59491	0.473197	0.170565	0.504999	3137.26	3474.7	2575.53	3133.88	4238.81
T0360	11	2. City	Y	2	BNT	BNT	BNT				0.995076	0.993886	0.989551	0.994805	0.994464	0.993919	0.995785	0.974065	0.992974	0.990883	0.98871	6064.72	5488.3	6072.71	4960.84	4149.5	2119.57	4561.83	6208.96	6485.98	7440.98	7692.93	2504.73	3612.94	0.999539	0.998041	0.997019	0.994405	0.99954	0.998476	0.954315	0.951505	0.874068	0.883651	5394.16	5922.97	5641.42	6630.99	8497.58
T0361	11	2. City	Y	1	BNT	BNT					0.98399	0.988443	0.947712	0.983876	0.969972	0.981858	0.978212	0.941372	0.958825	0.959027	0.943915	6674.51	5976.52	6902.68	5128.6	4760.02	4599.22	4604.49	6722.6	8952.07	8726.93	13869.5	2935.31	3463.35	0.91032	0.846245	0.653484	0.68421	0.785741	0.77505	0.782341	0.831828	0.536842	0.644486	4853.29	5287.47	5440.09	6544.16	7397.2
T0362	11	2. City	Y	2	Moderna	Moderna	Moderna				0.993186	0.994522	0.98853	0.99075	0.987774	0.996993	0.993291	0.966696	0.986536	0.983345	0.980007	7592.23	6058.15	6787.87	5855.28	4378.64	3324.99	5334.1	7900.38	8580.68	9235.49	9071.62	4339.34	7583.32	0.9985	0.995746	0.985884	0.988936	0.996853	0.997391	0.949945	0.934637	0.828443	0.867696	7644.57	8056.52	8205.96	7388.32	12346.3
T0363	35	2. City	Y	3	Moderna	BNT	BNT	Moderna			0.992973	0.995759	0.993959	0.99585	0.992752	0.997427	0.995369	0.98291	0.991881	0.991082	0.991482	7429.6	6905.4	6376.85	5121.42	4386.67	4583.17	4482.02	7728.21	7863.75	8346.76	8672.52	5082.22	5813.24	0.998584	0.996151	0.992331	0.993552	0.997737	0.995771	0.959305	0.953827	0.871765	0.88383	6461.7	6986.72	7037.95	6909.83	9699.04
T0364	32	2. City	Y	4	Spikevax	Moderna	Moderna	BNT	Spikevax		0.552527	0.75133	0.652925	0.434681	0.334714	0.60274	0.794111	0.255336	0.233034	0.26257	0.245739	1624.47	1642.35	1346.03	1143.44	1101.53	1333.86	632.308	1144.29	1747.29	1834.2	2031.86	348.516	596.384	0.652382	0.550696	0.0266164	0	0.569	0.347778	0.414572	0.35384	0.182787	0.352401	1896.42	1818.19	1447.25	1792.27	2023.87
T0365	83	2. Country	Y	3	Medigen	Medigen	Medigen	Medigen			0.627818	0.0849725	0.302913	0	0.143634	0.310374	0.418554	0.320988	0.246371	0.380953	0.0950165	1985.03	2175.78	2290.28	1612.34	1439.89	3017.82	1919.01	602.436	1251.03	1457.38	1892.69	950.123	354.915	0.299966	0.0283843	0.434751	0	0	0.291308	0.195713	0.260631	0.545536	0.522557	1989.35	1060.09	499.464	869.114	733.631
T0366	69	2. Country	Y	5	Spikevax	Moderna	Moderna	BNT	Moderna	Spikevax	0.917876	0.731979	0.679461	0.848159	0.702001	0.700223	0.783347	0.782345	0.799404	0.890277	0.898645	3487.77	3442.12	1464.97	2484.41	1880.12	2479.77	1882.3	2523.03	3139.11	3665.81	2851.26	1452.96	953.552	0.895107	0.943241	0.911164	0.887375	0.910582	0.926054	0.913045	0.684111	0.807549	0.810015	3153.38	3548.96	2940.45	3139.03	2907.19
T0367	75	2. Country	Y	4	Spikevax	Moderna	Moderna	Medigen	Spikevax		0.263148	0	0	0	0	0	0.0235284	0	0	0	0	11679.5	12663.4	8184.29	7563.36	7431.35	16570.8	8553.52	6633.3	10940.7	11054.5	10583.1	7589.69	3544.16	0	0	0	0	0	0	0	0	0	0	10974.6	9885.96	8173.41	8871.01	7819.44
T0368	71	2. Country	Y	5	Spikevax	AZ	AZ	Moderna	BNT	Spikevax	0.987503	0.966926	0.91213	0.651249	0.799986	0.91605	0.92019	0.349196	0.116224	0	0	24871.6	27685.7	15950.5	22096.1	14353.3	22487.4	19481	18047.8	24963.6	27967.7	25765.5	11683	3037.66	0.447658	0	0.156612	0.0369189	0.237997	0.504328	0.142808	0	0	0	23655.7	26947.8	23044.1	20743.3	24156
T0369	55	2. Country	Y	4	Moderna	Moderna	Moderna	BNT	Moderna		0.999392	0.97925	0.93825	0.903523	0.903968	0.968975	0.958052	0.527747	0.631039	0.604671	0.535218	21594.2	20403.5	10203	14079.2	10832.4	16274.4	16559.5	14848.5	19499.6	24331.3	18966.3	15482.6	6412.08	0.981582	0.914405	0.848382	0.844078	0.923246	0.943924	0.706164	0.488786	0.372874	0.488459	15932.5	18521.7	16409.4	16617.6	17610.8
T0370	38	2. Country	Y	3	Moderna	AZ	AZ	Moderna			0.904439	0.536983	0.478248	0.201964	0.284167	0.44341	0.688873	0.173769	0.0260737	0	0	15925.7	12069.8	6759.15	8351.77	5800.11	11401.2	6994.57	4262.6	7503.56	9750.28	8581.64	2723.25	1658.39	0	0	0	0	0	0	0	0.0143655	0	0	6105.34	5534.57	5088.45	4982.58	4472.08
T0371	45	2. Country	Y	5	Medigen	AZ	Moderna	Medigen	BNT	Medigen	0.999805	0.986422	0.945996	0.784224	0.81425	0.977853	0.96322	0.299479	0.273886	0.280547	0.224524	36095.4	20601.7	10088	20319.1	13201.1	20842.1	15154.1	15599.4	23030.2	28153.5	21045.2	8822.31	1856.27	0.732209	0.476894	0.366574	0	0.661462	0.689663	0.221512	0.11922	0.145827	0	13536.1	17075	12778.2	14339.3	16567.5
T0372	52	2. Country	Y	3	Medigen	Moderna	Moderna	Medigen			0.904544	0.76325	0.565601	0.351101	0.540078	0.705071	0.860212	0	0	0	0	15639.7	19174.8	8702.96	13446.4	7910.02	15901.9	9361.5	10896.7	13904.6	19209.2	16443.7	4186.57	1740.54	0	0	0	0	0	0.0384862	0	0.0591464	0.15705	0.174815	11015.8	11044.7	9879.14	9658.8	9514.61
T0373	57	2. Country	Y	3	Medigen	Moderna	Moderna	Medigen			0.903004	0.773067	0.555962	0.224888	0.149476	0.353282	0.612969	0	0	0	0	15054	16129.6	7378.14	9523.26	6456.12	12642.4	8301.25	6731.28	10979.1	14121	11093.5	3142.28	1208.62	0	0	0	0	0	0.0522043	0	0.06702	0.117818	0.0220294	9620.67	9987.45	7188.29	7655.15	9692.57
T0374	48	2. Country	Y	3	Medigen	AZ	Moderna	Medigen			1	0.982797	0.960067	0.964601	0.962818	0.986484	0.958893	0.748775	0.753204	0.788826	0.790319	15922.1	16418	11431.1	10467.3	10613.4	11643.6	10361.6	11634.2	14212.3	17783.1	16549	11636.9	5841.58	0.979329	0.926026	0.929939	0.878941	0.936385	0.963951	0.787075	0.64868	0.681314	0.739795	11505.3	14084.5	12997.9	11893.4	12223.7
T0375	57	2. Country	Y	3	BNT	Moderna	Moderna	BNT			0.98277	0.943472	0.853307	0.706918	0.741908	0.851376	0.905947	0	0	0.0453731	0.110715	12523.9	14643.2	6967.88	10301.7	7706.45	14442.2	9525.13	8790.05	12842.2	17084.8	11272.9	7310.96	2031.01	0.377788	0	0.371447	0	0.28702	0.417249	0.220137	0.11464	0.236782	0.248321	8484.1	11694.9	8531.18	8991.58	9964.83
T0376	9	2. Country	Y	2	Moderna	Moderna	Moderna				0.999935	0.988871	0.976806	0.987389	0.98451	0.992054	0.961658	0.990456	0.995678	0.994948	0.995713	11036.7	14135.4	8347.5	12331.2	9343.65	12465.8	12787.9	12123.7	12082.7	15761.3	13895.2	15912	8664.57	0.997185	0.993226	0.99525	0.995103	0.995022	0.996816	0.986312	0.970209	0.95096	0.962481	7419.8	8881.38	8309.48	7648.09	9053.78
T0377	11	2. Country	Y	2	Moderna	Moderna	Moderna				1	0.986284	0.952451	0.939987	0.953847	0.987529	0.972235	0.4771	0.618046	0.612538	0.602172	12255.6	14640.9	8692.18	11578.3	7195.29	12076	9970.71	9811.59	11852.8	16879.3	11640.2	6636.74	1539.03	0.992085	0.968851	0.934463	0.89693	0.975788	0.982203	0.816497	0.723403	0.564398	0.680837	7258.44	11177.9	7423.23	7639.06	10400
T0378	44	2. Country	Y	4	Spikevax	Moderna	Moderna	Moderna	Spikevax		0.96612	0.969176	0.947795	0.969838	0.933269	0.954297	0.876571	0.925007	0.965959	0.919881	0.901243	24340.9	19414.1	12150.7	14502	12926.8	20312.3	19977	29128.6	27603.4	32710.1	36535.7	22552.5	5775.32	0.995621	0.98605	0.98305	0.983514	0.987676	0.992849	0.918439	0.75812	0.588508	0.562161	19244.7	28531.3	29403.9	23048.2	26287.4
T0379	23	2. Country	Y	3	Medigen	AZ	AZ	Medigen			0.753123	0.82926	0.737477	0.379381	0.673141	0.84596	0.698204	0.282506	0.289781	0.229493	0	3218.24	3057.12	911.562	2328.53	1188.04	977.952	2421.21	1217.12	1441.55	3807.66	2737.5	2499.14	386.685	0.0859525	0	0	0.0164775	0.0138927	0.156137	0.0963309	0.05697	0	0	2059.95	3371.49	1865.74	1798.65	3116.68
T0380	23	2. Country	Y	3	Moderna	AZ	Moderna	Moderna			0.945401	0.958624	0.913005	0.949505	0.962603	0.918168	0.953523	0	0.161929	0.392015	0.0115348	3849.93	5069.06	3500.11	2800.37	2684.26	4237	4159.41	4225.47	5738.28	6760.24	6948.91	5281.71	1030.71	0.563682	0.412017	0.241577	0.165218	0.385422	0.547995	0.656402	0.098115	0.230323	0.116494	5371.34	4491.86	4498.28	5574.13	4251.15
T0381	26	2. Country	Y	3	Moderna	AZ	AZ	Moderna			0.468309	0.69298	0.763552	0.0097132	0.424139	0.551375	0.401841	0.12214	0.175965	0.15874	0	2205.85	1684.26	441.107	1506.71	796.695	1089.9	1982.27	606.646	784.776	2176.79	1454.83	2211.93	471.557	0.490607	0	0.314833	0.148736	0.178894	0.315345	0.654789	0.171078	0.286053	0.232383	615.212	1826.63	973.294	662.707	1499.9
T0382	13	2. Country	Y	3	BNT	BNT	BNT	BNT			0.99905	0.994809	0.989897	0.969489	0.972162	0.988429	0.980183	0.846472	0.701749	0.75733	0.842746	8123.29	8658.75	5278.62	6541.13	5816.5	10502.8	9004.96	10071.9	14465.3	13772.5	11034.7	9097.27	2114.97	0.992419	0.968734	0.929254	0.919033	0.979589	0.978003	0.912111	0.568143	0.517761	0.585718	9971.98	10461.8	8270.88	10138	9994.95
T0383	16	2. Country	Y	3	BNT	BNT	BNT	BNT			0.999303	1	0.997028	0.978929	0.98015	0.992087	0.971214	0.865802	0.774581	0.771051	0.805182	12294.8	15887.3	8828.74	8241.64	8730.56	14152.9	13697.8	16418.9	20172.4	21384.6	21198.7	10425.9	2257.03	0.999643	0.977768	0.965959	0.952732	0.987883	0.993377	0.978927	0.622561	0.513125	0.544365	12444.6	14926.2	11917.3	13781	15259.5
T0384	18	2. Country	Y	3	BNT	BNT	BNT	BNT			0.992398	0.990138	0.976495	0.926799	0.939863	0.967644	0.951457	0.794382	0.491071	0.593344	0.725491	3404.4	3298.25	2350.78	3271.62	2725.1	4321.75	5621.9	4454.73	6729.58	7710.97	6520.59	4756.27	1272.16	0.938243	0.830318	0.840871	0.785901	0.823607	0.850787	0.888926	0.651616	0.437015	0.543259	6283.51	6609.8	4868.44	6093.12	6452.05
T0385	10	2. Country	Y	2	BNT	BNT	BNT				1	0.99959	0.995923	0.991042	0.987275	0.995818	0.996628	0.846299	0.930654	0.933874	0.94036	7572.57	7319.18	4624.89	6521.57	4902.97	7608	7879.49	7948.78	9471.27	12007.4	8948.11	7265.76	1081.54	0.999896	0.993966	0.98848	0.987582	0.999502	0.999224	0.909663	0.889002	0.764225	0.741368	6923.38	7255.78	6922.92	6855.22	7215.8
T0386	7	2. Country	Y	1	BNT	BNT					0.998079	0.998623	0.980289	0.994587	0.967591	0.991911	0.997832	0.818935	0.890423	0.852788	0.839033	14071.8	17296	9478.57	6300.69	9317.13	7056.16	8867.5	14612.3	15121.4	20466.9	18274.2	8348.66	7099.22	0.973543	0.915579	0.905309	0.918014	0.955416	0.981276	0.868246	0.75499	0.607087	0.456396	9944.53	14225	12698.5	11266.3	12929.5
T0387	18	2. Country	Y	2	BNT	BNT	BNT				0.950931	0.946162	0.917822	0.960805	0.919872	0.954341	0.904482	0.898968	0.905653	0.885772	0.870798	8661.16	10184	6978.96	7810.72	6619.75	9238.71	9350.18	12291.8	13350.1	13207.7	12732.4	18119.2	6781.97	0.954301	0.941033	0.886703	0.91253	0.939574	0.964297	0.688779	0.588477	0.493529	0.269157	7108.56	8630.17	7312.52	7152.83	8585.99
T0388	40	2. Country	Y	3	BNT	AZ	AZ	BNT			0.969282	0.940234	0.94136	0.942644	0.942888	0.969347	0.918473	0.950385	0.973753	0.964328	0.966515	3972.42	4275.87	3748.31	3623.08	3230.17	4754.86	3740.44	4568.25	4774.83	4995.28	4866.7	3567.89	3617.96	0.993942	0.988151	0.984278	0.987196	0.987478	0.988244	0.922185	0.869835	0.761295	0.712162	3251.66	4408.67	3631.41	3650.9	5350.72
T0389	68	2. City	Y	3	Moderna	AZ	AZ	Moderna			0	0	0	0	0	0	0	0	0	0	0	712.077	1005.6	1575.47	860.936	1311.43	2585.4	2176.75	58.1768	653.422	804.521	705.466	1581.03	949.013	0	0	0	0	0	0	0	0	0	0	532.287	290.467	212.688	244.527	164.021
T0390	71	2. City	Y	3	Medigen	Moderna	Moderna	Medigen			0.696233	0.61635	0.301116	0.0692739	0	0.623215	0.438442	0	0	0	0	3867.27	6146.04	4367.65	3977.58	3052.95	6386.84	5071.66	2867.12	6559.53	6964.28	6302.62	8977.68	9398.45	0.323309	0.309364	0	0	0.351985	0.284929	0.103341	0	0	0	7244.71	4227.47	4563.35	4786.9	4587.56
T0391	67	2. City	Y	4	Moderna	Moderna	Moderna	Moderna	Moderna		0	0	0	0	0	0	0	0	0	0	0	567.749	288.477	465.064	521.798	177.341	345.693	615.066	153.479	111.632	535.014	952.073	8901.4	8200.27	0	0	0	0	0	0	0.756614	0.577847	0	0	633.142	1051.96	1960.39	621.482	858.599
T0392	73	2. City	N	0							0	0	0	0	0	0	0	0	0	0	0	1692.19	2284.52	3124.89	2426.33	2669.06	4508.2	2464.17	0	414.529	92.0181	62.2245	5833.51	4933.42	0	0.0209843	0	0	0	0	0.212975	0.0797476	0.0432594	0	1286.45	814.764	257.761	905.821	311.863
T0393	73	2. City	Y	5	Spikevax	Moderna	Moderna	Moderna	Moderna	Spikevax	0.989234	0.976788	0.969888	0.977637	0.974528	0.986218	0.965818	0.985454	0.994568	0.992957	0.992489	18282.7	19383.4	14543.4	17124.2	12818.9	19471.9	20492.1	17020.9	19351.1	22002.5	20403.9	31578.2	22720.9	0.998226	0.997967	0.997442	0.997754	0.998556	0.997512	0.990677	0.985811	0.968578	0.974615	10918.1	15208.3	14255.7	13472.7	6115.08
T0394	73	2. City	Y	3	Moderna	Moderna	Moderna	Moderna			1	1	0.997984	0.991499	0.989359	0.998116	0.997823	0.883365	0.981195	0.974242	0.969988	2648.1	3031.23	2288.49	2439.87	1972.51	3236.98	3053.85	2829.99	4432.18	4890.78	4685.16	2191.22	2485.32	0.999565	0.998984	0.990817	0.994359	1	0.99935	0.978372	0.949543	0.923391	0.942054	2925.34	3397	3313.14	2716.05	3112.21
T0395	75	2. City	Y	3	Moderna	Moderna	Moderna	Moderna			0.966617	0.966985	0.967342	0.98534	0.974611	0.988216	0.98329	0.965234	0.976668	0.971518	0.975316	7234.32	6948.97	5962.59	6101.78	5106.24	7579.62	7413.99	10177.9	9926.36	10630.4	11621.1	18587.2	8070.47	0.995935	0.989605	0.988392	0.989023	0.995377	0.999501	0.912699	0.656467	0.788702	0.598133	5478.64	7303.44	6478.11	5616.49	6886.37
T0396	68	2. City	Y	3	Moderna	AZ	AZ	Moderna			0.887339	0.882745	0.870398	0.846146	0.820156	0.869788	0.8357	0.798519	0.805888	0.822414	0.786313	70.2216	65.4621	115.293	26.4811	22.0559	239.659	51.9389	57.4113	75.1659	92.7455	73.2951	202.454	78.5171	0.806421	0.808214	0.719089	0.752048	0.803365	0.803679	0.836855	0.652685	0.669917	0.639013	37.5403	91.4017	40.0022	50.2607	26.5
T0397	79	2. City	Y	4	Moderna	AZ	AZ	Moderna	Moderna		0.947011	0.944467	0.919139	0.934595	0.881422	0.918282	0.941876	0.80078	0.824161	0.866174	0.835254	158.073	213.029	93.1327	301.222	121.009	136.385	142.149	124.774	149.588	178.217	197.362	232.587	156.58	0.826366	0.858806	0.804561	0.859114	0.862121	0.857494	0.896445	0.655201	0.70094	0.728513	171.172	144.112	154.938	137.793	125.247
T0398	72	2. City	Y	3	Moderna	AZ	AZ	Moderna			0.72863	0.783827	0.766666	0.529199	0.64668	0.759958	0.683823	0.00769688	0.298843	0.055128	0.296678	1994.89	2205.37	1281.4	1744.74	996.092	1848.29	1573.01	1608.66	2373.31	2400.11	1953.01	1015.1	284.114	0.397755	0.275092	0.235121	0.000601057	0.483576	0.367141	0.430769	0.304146	0	0	1435.49	1662.33	1293.03	1246.92	1263.35
T0399	66	2. City	Y	4	Moderna	BNT	BNT	BNT	Moderna		0.977419	0.977977	0.962242	0.975639	0.933846	0.988599	0.981775	0.792338	0.752265	0.787394	0.735378	2324.78	3192.48	2000.71	2071.24	1977.58	2389.89	2584.06	3262.87	4012.44	4303.03	3572.37	3319.31	725.716	0.95501	0.92062	0.889052	0.840279	0.917405	0.952544	0.885981	0.559971	0.311898	0.19613	2624.74	3166.25	2563.8	2614.12	2971.62
T0400	70	2. City	Y	4	Moderna	BNT	BNT	BNT	Moderna		0.959423	0.969067	0.950821	0.939711	0.841687	0.969292	0.922976	0.552822	0.572554	0.532835	0.452732	3411.57	3516.09	1821.33	2681.21	3202.28	2481.74	2701.21	3947.22	4085.38	4364.49	4450.01	2617.78	765.201	0.829816	0.771382	0.718317	0.668454	0.765393	0.748518	0.608074	0.254442	0	0	2562.82	3547	2758.46	2451.48	3198.13
T0401	65	2. City	Y	5	Spikevax	AZ	AZ	BNT	Moderna	Spikevax	1	1	1	0.989103	0.987326	0.996782	1	0.911539	0.94817	0.896899	0.889376	3793.16	4558.31	3110.81	2962.57	2724.8	4305.2	3483.81	5222.51	5836.15	5999.36	6288.11	790.985	518.304	0.999745	0.995011	0.978791	0.981237	0.997771	1	0.86605	0.780736	0.576056	0.632747	4220.2	4979.71	4379.68	4712.64	4769.99
T0402	68	2. City	Y	4	Moderna	Moderna	Moderna	Moderna	Moderna		0.844559	0.869061	0.806535	0.547536	0.512962	0.820438	0.857312	0.155868	0.340452	0.309685	0.303584	2582.36	3201.36	1615.3	1683.96	1395.18	2570.43	1953.76	2864.06	4603.72	4363.4	4609.58	1576.32	1909.83	0.801571	0.569348	0.229827	0.109312	0.733181	0.708105	0.277865	0.330507	0.292191	0.267358	3236.59	3712.14	2925.8	3287.84	3286.28
T0403	73	2. City	Y	3	Moderna	Moderna	Moderna	Moderna			0.629033	0.565415	0.710474	0.402156	0.567972	0.749429	0.616327	0.0720226	0.199771	0.413043	0.209291	851.324	1115.81	1001.1	555.501	710.26	777.316	861.093	977.523	2426.52	1441.01	2091.97	5889.07	1520.87	0.514541	0.163891	0.30078	0.445208	0.399579	0.365702	0.112819	0.400213	0.664709	0.512395	793.108	488.13	482.562	351.825	412.005
T0404	80	2. City	Y	4	BNT	AZ	AZ	BNT	BNT		0.498022	0.534192	0.473237	0.479004	0.414871	0.555739	0.786045	0.188066	0.293574	0.123066	0.212035	4806.44	3948.44	3062.6	3310.14	2402.9	4359.2	3010.11	3615.76	5332.31	4268.84	4518.72	3610.28	1191.37	0.256813	0.140217	0.417942	0.373638	0.0282926	0.194397	0.137741	0.154407	0	0	3328.48	3313.17	2390.84	2597.74	2647.77
T0405	78	2. City	Y	3	Moderna	AZ	AZ	Moderna			0.99055	0.992764	0.973861	0.955365	0.95471	0.983215	0.994873	0.594279	0.657321	0.675622	0.620908	6896.95	8099.18	4717.12	5828.55	4083.92	6339.15	6826.26	7108.67	8383.23	11600.5	9615.79	4457.76	3968.52	0.983462	0.944598	0.940515	0.938647	0.976214	0.979882	0.708832	0.380376	0.469815	0.57623	4317.13	8084	5685.95	6174.72	7111.2
T0406	71	2. City	Y	4	Moderna	Moderna	Moderna	Moderna	Moderna		0.987544	0.990754	0.989162	0.996699	0.987856	0.996549	0.995506	0.987395	0.988564	0.972318	0.968109	998.342	1322.19	820.825	955.125	890.283	1325.22	1066.11	1527.91	1757.47	2149.15	1724.34	2473.71	880.481	0.989869	0.991268	0.985997	0.984751	0.991809	0.996322	0.985315	0.911459	0.83264	0.791414	1210.53	1530.28	1120.34	1166.44	1439.92
T0407	67	2. City	Y	3	Moderna	Moderna	Moderna	Moderna			0.743763	0.795875	0.627283	0.697587	0.639873	0.710456	0.621895	0.594891	0.112517	0.348695	0.155246	2431.46	3439.16	1831.81	1835.02	1280.43	2363.48	1903.78	1607.9	4400.18	3002.04	3852.19	2205.34	604.99	0.42329	0.232461	0.278759	0.132786	0.384803	0.353926	0.271805	0.218774	0	0	1882.34	2385.7	2187.16	1904.54	1817.34
T0408	68	2. City	Y	5	Spikevax	Moderna	Moderna	Medigen	Moderna	Spikevax	0.973424	0.968403	0.987937	0.993781	0.978322	0.994349	0.992877	0.974593	0.98987	0.979006	0.98051	5543.92	5388.6	3585.16	4417.53	3151.61	3466	4835.01	8069.73	7282.9	7713.15	7966.26	6159.32	1499.99	0.996515	0.989269	0.99445	0.995071	0.99569	0.996433	0.920239	0.553489	0.603093	0.56398	3735.26	6303.63	4522.22	4714.34	5104.73
T0409	70	2. City	Y	2	Moderna	Moderna	Moderna				0.867856	0.935934	0.798488	0.80652	0.804014	0.847295	0.816644	0	0.139393	0.097293	0.32991	768.851	824.748	513.577	533.534	424.129	860.093	611.161	514.022	1119.67	907.087	769.981	1045.23	467.926	0.544839	0.357755	0.0481093	0.378625	0.177041	0.226685	0.350862	0.375082	0.14861	0.348113	1473.04	1123.74	1397.82	1586.6	1039.08
T0410	77	2. City	Y	3	BNT	AZ	AZ	BNT			0.95311	0.938104	0.943661	0.957108	0.899651	0.966229	0.967545	0.827045	0.81713	0.811141	0.764013	3518.55	4388.92	2705.34	3904.46	2605.28	4212.57	2961.3	6589.67	7065.59	7744.43	6814.54	14458.1	5920.55	0.948012	0.944937	0.870423	0.842702	0.891039	0.922102	0.882029	0.307051	0	0	4173.41	5213.54	5149.3	4476.87	5128.16
T0411	64	2. City	Y	3	Moderna	AZ	AZ	Moderna			0.981053	0.97849	0.969139	0.986916	0.971	0.993961	0.992177	0.901905	0.908691	0.941988	0.930128	2026.56	2638.46	2024.06	1842.24	1772.22	2696.56	2127.54	3030.93	3434.93	3233.73	3741.87	5771.36	2812.55	0.946853	0.936379	0.913272	0.900949	0.926905	0.97019	0.914857	0.749044	0.702854	0.606216	1777.56	1805.32	1689.67	1987.84	1861.13
T0412	67	2. City	Y	4	Moderna	Moderna	Moderna	Moderna	Moderna		0.982852	0.983641	0.970291	0.930093	0.917705	0.969964	0.974032	0.816881	0.843441	0.907648	0.887251	241.741	309.558	179.378	179.951	183.302	273.559	240.169	282.081	387.365	329.519	363.803	503.782	185.627	0.967545	0.968732	0.900693	0.925337	0.955491	0.960175	0.925992	0.754334	0.790108	0.730755	280.151	220.934	270.719	184.948	224.552
T0413	75	2. City	Y	4	Moderna	AZ	AZ	Moderna	Moderna		0.864262	0.945445	0.889989	0.73306	0.701538	0.896742	0.904107	0.668637	0.524383	0.468529	0.549239	2116.81	2772.71	1865.35	1737.52	1472.98	2622.46	1892.06	2410.13	3215.02	3371.57	2994.03	628.08	434.794	0.872129	0.662325	0.60283	0.536525	0.738532	0.748605	0.64647	0.619592	0.523017	0.592747	1539.43	1834.76	1732.77	1869.81	1627.66
T0414	71	2. City	Y	4	Moderna	AZ	AZ	Moderna	Moderna		0.990212	0.993339	0.957207	0.884776	0.865051	0.978563	0.970496	0.489169	0.65065	0.695144	0.660017	4255.43	5068.69	2935.92	3476.85	2779.34	3874.76	4087.16	5139.08	5621.07	7044.65	6295.36	1122.45	409.378	0.9808	0.914348	0.774725	0.763423	0.936327	0.943094	0	0.416337	0.400238	0.377382	3664.94	5108.12	3853.17	3898.87	4305.55
T0415	72	2. City	Y	4	Medigen	Moderna	Moderna	Medigen	Medigen		0.689033	0.80806	0.71276	0.553712	0.531895	0.796849	0.772525	0.170672	0.293304	0.257289	0.263031	2960.06	4065.31	2406.48	2187.7	1748.08	3014.27	2598.51	3132.74	4196.27	4855.5	4446.57	1079.13	483.811	0.533328	0.179884	0.111521	0	0.570565	0.516956	0.234083	0.387964	0.267849	0.315871	2846.62	3526.53	2862.41	3227.98	3035.5
T0416	76	2. City	Y	4	Moderna	AZ	AZ	Moderna	Moderna		0.884476	0.925524	0.831093	0.858208	0.695949	0.934925	0.878414	0.877106	0.898608	0.684817	0.901281	1994.89	2453.9	1870.44	1906.04	929.626	1318.52	1769.05	989.388	813.429	3635.99	866.944	1856.93	747.047	0.834601	0.79464	0.903932	0.855687	0.808023	0.889463	0.567446	0.745426	0.413345	0.769991	426.39	2264.85	301.425	377.52	1842.72
T0417	67	2. City	Y	3	Moderna	Moderna	Moderna	Moderna			0.976272	0.98878	0.982888	0.995666	0.974535	0.997247	0.991187	0.941436	0.97288	0.975042	0.976681	4127.24	3174.73	2364.55	2019.78	2312.29	2175.46	3477.56	4332.26	3905.28	5972.81	4935.59	6478.54	1686.98	0.997119	0.992266	0.989119	0.984585	0.9954	0.997558	0.951063	0.863426	0.65549	0.645686	3046.92	3626.91	3056.23	3077.76	4115.31
T0418	70	2. City	Y	5	Spikevax	Moderna	Moderna	Medigen	Moderna	Spikevax	0.942593	0.961776	0.906029	0.895057	0.88319	0.978163	0.956476	0.588487	0.483136	0.697631	0.633398	2299.38	2262.7	1482.94	1449.84	1013.08	1854.6	1015.35	708.072	3758.67	3195.9	3716.67	4264.73	824.203	0.97021	0.943546	0.874284	0.799489	0.914471	0.917861	0.849485	0.486	0.532747	0.449292	2549.66	3091.39	2413.66	2881.52	3177.76
T0419	71	2. City	Y	4	Moderna	AZ	AZ	Moderna	Moderna		0.909154	0.923844	0.830204	0.822519	0.864739	0.949061	0.898196	0.369494	0.558251	0.659562	0.647867	1646.17	1912.08	1311.64	1623.47	841.105	1450.96	1128.6	618.894	3052.78	3495.59	3070.38	3351.33	921.782	0.880064	0.854094	0.737665	0.617796	0.809569	0.870187	0.583651	0.2266	0.424365	0.0769371	2412.1	2912.8	2244.07	2535.34	2989.2
T0420	71	2. City	Y	4	Moderna	Moderna	Moderna	Moderna	Moderna		0.924827	0.94968	0.892931	0.920651	0.879558	0.977073	0.930839	0.473471	0.617594	0.729522	0.67872	1506.33	1460.14	1015.48	1074.29	971.652	983.471	1104.39	564.544	2934.82	2676.53	2994.41	3715.75	1112.4	0.898962	0.865668	0.744021	0.695206	0.837838	0.850807	0.717136	0.0615232	0.00788478	0	2023.53	2388.5	2037.86	2585.6	2570.78
T0421	74	2. City	Y	4	Moderna	Moderna	Moderna	Moderna	Moderna		0.942289	0.950923	0.944423	0.983904	0.966439	0.987106	0.955582	0.86741	0.991175	0.992787	0.995563	1928.55	2026	1039.73	1615.65	1433.34	1573.16	1832.31	1094.64	3165.15	3563.24	3469.68	5904.14	2380.93	0.984237	0.996933	0.99706	0.998159	0.996961	0.996764	0.653232	0.967102	0.886149	0.851423	2539.29	3054.39	2655.08	2708.43	3286.83
T0422	72	2. City	Y	4	Moderna	Moderna	Moderna	Moderna	Moderna		0.98975	0.992801	0.979867	0.954869	0.945633	0.986488	0.989719	0.651216	0.728025	0.734538	0.7082	2373.49	3056.75	2254.65	2202.14	1768.64	3667.81	2436.83	3468.41	4071.24	3852.76	3893.04	1934.15	466.11	0.94096	0.892432	0.815303	0.775726	0.916697	0.919624	0.584525	0.0836099	0.498782	0.043798	2191.62	2722.42	2509.72	2787.21	2830.2
T0423	68	2. City	Y	4	Moderna	Moderna	Moderna	Moderna	Moderna		0.991835	0.995801	0.989014	0.985666	0.977102	0.990461	0.99729	0.905446	0.931942	0.826941	0.801224	1816.8	2260.48	1567.08	1726.09	1307.56	2372.55	1936.19	2462.94	3005.15	3137.71	2832.93	3111.21	1077	0.981667	0.975597	0.959888	0.945474	0.9854	0.990681	0.85156	0.699344	0.571986	0.474243	1942.85	2200.93	1968.84	2019.74	2162.68
T0424	67	2. City	Y	4	Moderna	Moderna	Moderna	Moderna	Moderna		0.876306	0.815326	0.681993	0.655244	0.710687	0.635478	0.73631	0.633379	0.559633	0.500804	0.534553	903.02	2349.61	1279.9	1503.7	785.965	2605.51	1166.48	1826.44	2608.85	2797.64	2495.85	792.868	275.491	0.692767	0.458758	0.660798	0.511074	0.374987	0.648881	0.602069	0.645949	0.422653	0.589872	1130.97	1642.71	1273.03	1009.73	1469.77
T0425	70	2. City	Y	4	Moderna	Moderna	Moderna	Moderna	Moderna		0.948001	0.945077	0.93961	0.797197	0.71287	0.951257	0.92538	0.493109	0.578157	0.530645	0.607251	8470.51	10131.5	6415.07	6399.7	4737.85	7323.41	6217.05	10139.2	14589.2	12805.1	14487.6	5971.94	1858.54	0.945404	0.859051	0.726641	0.617437	0.894782	0.813613	0.69778	0.354693	0.382491	0.261106	9407.2	9827.64	9205.02	10016.6	7579.55
T0426	73	2. City	Y	4	Moderna	Moderna	Moderna	Moderna	Moderna		0.756385	0.752406	0.798188	0.700109	0.568029	0.772275	0.750842	0.29204	0.396193	0.428541	0.439243	5165.02	7829.56	5240.88	4454.24	3795.4	6169.26	5560.98	6780.27	10525.8	7322.16	8952.31	4803.35	1067.92	0.622276	0.459833	0.358866	0.29973	0.58005	0.484039	0.544747	0.50986	0.441208	0.340069	6459.73	5350.92	6049.35	7067.84	4380.58
T0427	41	2. City	Y	2	AZ	AZ	AZ				0	0.35407	0	0	0	0.339057	0	0	0	0	0	5992.44	5546.9	5883.23	5258	4413.86	9893.44	7784.59	1649.62	5391.85	5042.08	4017.49	21727.6	15190.1	0	0	0	0	0	0	0	0	0	0	4345.43	4098.5	2049.69	2456.56	2672.87
T0428	50	2. City	Y	4	Novavax	AZ	AZ	BNT	Novavax		0.946413	0.968564	0.969583	0.793651	0.955455	0.96084	0.842538	0.867703	0.726152	0.641508	0.475833	13341.8	10229.8	4003.81	10678.8	5282.39	10783.9	12163.9	11620.8	16570.4	21331.5	16124.9	28787.1	12540	0.979343	0.918212	0.902109	0.947083	0.936036	0.965009	0.78836	0.729555	0	0	13933	16060.6	13463.3	14206.3	15131.5
T0429	46	2. City	Y	3	Moderna	AZ	AZ	Moderna			0	0	0.416301	0	0	0.181142	0	0	0	0	0	644.544	771.121	675.886	651.194	593.125	265.281	817.745	778.114	427.552	699.774	1515.53	1974.64	775.186	0	0	0	0	0	0	0	0	0	0	807.116	662.802	728.491	411.121	365.142
T0430	62	2. City	Y	2	BNT	AZ	BNT				0.964746	0.97846	0.957588	0.89011	0.971985	0.983373	0.858402	0.905364	0.87403	0.946254	0.917167	9279.41	5574.63	3971.76	6415.95	4562.59	6102.64	10451.4	7974.43	9888.03	14552.3	10565.2	25943.4	11490.7	0.98923	0.959765	0.968309	0.985681	0.965243	0.983348	0.724868	0.839241	0.423798	0.627489	9027.03	12753.6	8693.16	8744.23	12590.8
T0431	61	2. City	Y	3	Novavax	AZ	AZ	Novavax			0.794115	0	0.561744	0	0	0	0	0	0	0	0	2893.13	629.472	2134.56	2220.5	580.011	563.673	1646.42	988.622	961.528	3084.97	1191.05	4069.81	725.262	0	0	0	0	0	0	0	0	0	0	744.922	2325.13	721.449	683.319	2595.6
T0432	44	2. City	Y	3	BNT	AZ	AZ	BNT			0.991616	0.982211	0.972026	0.982787	0.978674	0.984079	0.969855	0.941118	0.982608	0.973361	0.968064	13363.6	15560.4	9192.28	11974.9	8279.61	15459.6	14148.5	12490.8	14453.1	19115	13948.2	18880.1	7074.71	0.996809	0.996477	0.993961	0.99451	0.996656	0.996309	0.982959	0.953614	0.923392	0.881425	9705.28	12584.8	11729.1	10800.7	12622.9
T0433	46	2. City	Y	3	Medigen	AZ	AZ	Medigen			0.987123	0.979635	0.957697	0.955633	0.945029	0.981874	0.973063	0.577119	0.770627	0.80477	0.762939	8555.68	10608.9	6174.01	8119.76	6713.34	10685.7	9324.4	9381	11090.7	12010	10017.4	10569.1	2408.16	0.910281	0.855143	0.839756	0.843857	0.876917	0.910151	0.921973	0.715644	0.663167	0.586218	7481.44	9226.8	7388.02	8458.47	9093.95
T0434	52	2. City	Y	3	Moderna	AZ	AZ	Moderna			0.877323	0.872198	0.740863	0.653434	0.563152	0.819158	0.832075	0.0970264	0.00957038	0	0.0478416	9851.04	10616.3	7685.09	8773.67	7432.54	10934.5	10706.8	7135.07	10616.6	10476.6	9274.51	11022.9	3432.97	0.486053	0.538567	0.336723	0.18382	0.705135	0.662433	0.473708	0.383249	0.29963	0.338619	7575.29	8261.2	8048.62	8821.31	7368.67
T0435	49	2. City	Y	3	Medigen	AZ	AZ	Medigen			0.300301	0	0	0.199873	0.0390288	0.0976207	0.248099	0	0	0	0	3482.99	5952.24	4045.13	3977.58	3940.26	7665.16	5254.03	4174.57	7691.85	8074.31	7081	6364.6	1239.48	0	0	0	0	0.11672	0.0903563	0.0456762	0.103333	0	0	2789.19	3403.17	2787.2	3317.2	2530.33
T0436	48	2. City	Y	3	Moderna	AZ	AZ	Moderna			0	0	0	0	0	0	0	0	0	0	0	180.783	202.304	111.1	256.686	374.354	145.845	877.104	189.074	75.1659	767.787	259.969	3421.01	757.94	0.404173	0	0.00360889	0	0	0.420481	0.693122	0	0	0	287.155	554.298	279.734	312.576	634.326
T0437	47	2. City	N	0							0.104345	0.24797	0.252337	0.322427	0.197113	0.412688	0.151304	0	0.0684958	0	0	1309.11	1454.96	1162.81	1191.65	1419.92	1651.6	1255.13	323.8	1616.44	1321.71	1285.72	3847.58	1230.4	0.0752771	0.0767171	0.0284711	0	0	0.307539	0.191074	0.0976468	0.124548	0	1015.55	1218.22	803.425	1272.05	801.694
T0438	45	2. City	Y	3	Moderna	AZ	BNT	Moderna			0.995656	0.988194	0.989943	0.978348	0.972991	0.990884	0.980339	0.970658	0.992496	0.989769	0.990137	2547.7	2850.37	2432.53	2295.43	1464.03	3066.69	2911.31	3760.44	4340.64	4111.72	4245.39	7033.17	2874.27	0.998608	0.996787	0.990389	0.995598	0.996929	0.994676	0.998581	0.916622	0.896433	0.876878	3087.27	3285.13	3228.63	3203.13	3308.03
T0439	46	2. City	Y	3	Moderna	BNT	BNT	Moderna			0.99439	0.989754	0.991771	0.977253	0.973656	0.986656	0.973996	0.988963	0.996189	0.992796	0.993147	2554.27	3433.62	2554.41	2360.73	1384.45	2354.81	3214.75	3530.79	3462.1	4990.07	4132.78	7055.77	2209.37	0.997963	0.995076	0.990928	0.995298	0.994137	0.993983	0.998251	0.960149	0.897911	0.882704	3549.24	4018.03	3058.76	2933.47	3859.51
T0440	51	2. City	Y	4	BNT	Medigen	Medigen	BNT	BNT		1	1	1	1	1	1	1	0.996732	0.993292	0.993801	0.989312	19785.7	24286.1	15055.4	13215.3	12461.3	15594	16998.9	18406.4	17769.3	23324.2	23349.8	13217.9	11567.9	1	0.998236	0.996654	0.999146	1	1	0.966699	0.837242	0.868416	0.750249	12186.9	15670.6	15091.5	12710	16346.3
T0441	48	2. City	Y	3	BNT	AZ	AZ	BNT			0	0	0	0	0	0	0	0	0	0	0	141.937	440.112	317.729	209.742	195.225	198.665	139.806	287.822	439.088	222.953	384.799	756.144	333.584	0	0	0	0	0	0	0	0	0	0	264.183	132.336	158.319	195.96	152.026
T0442	52	2. City	Y	4	BNT	AZ	AZ	BNT	BNT		1	1	0.999642	0.999151	0.994798	0.999751	1	0.96499	0.964048	0.966097	0.950609	12701.7	17914.4	8767.65	8284.37	9636.04	12109.1	11953.4	11567.6	16691.7	19321.6	18563.5	22027	14708.1	0.998232	0.989818	0.98079	0.987401	0.995655	0.997537	0.923662	0.791962	0.778105	0.587615	9359.57	13241.2	12566.9	11045.5	13376.1
T0443	47	2. City	Y	3	Moderna	BNT	BNT	Moderna			0.0834867	0.0247829	0.0658414	0	0	0	0	0	0	0	0	719.547	1582.56	1192.16	1581.64	1160.92	1511.67	905.221	150.418	295.826	333.156	223.321	4679.05	836.911	0.0884326	0	0	0.0485957	0	0.104991	0.175463	0	0.0492965	0.0834205	497.549	1056.45	492.985	541.008	428.742
T0444	37	2. City	Y	3	Moderna	AZ	AZ	Moderna			0.777717	0.769742	0.749222	0.571911	0.517087	0.709116	0.743552	0.104003	0.104797	0	0.10066	4738.31	6289.91	3584.86	4071.17	3593.62	6414.44	5360.64	3649.44	6547.99	7839.36	6284.68	7449.38	1313.01	0.339783	0.10849	0.29668	0.223497	0.0617486	0.110022	0.5746	0.307283	0.246599	0.148377	4502.59	5689.61	4612.93	5335.25	5275.73
T0445	54	2. City	Y	3	Moderna	AZ	AZ	Moderna			1	0.94335	0.900073	0.976277	0.923464	0.968136	0.953649	0.9339	0.97843	0.947093	0.944507	6422.73	11340.1	7964.19	6492.38	6676.68	9046.35	7469.05	7520.88	8785.48	10286	9497.06	3657.36	1858.09	1	1	0.982549	0.974445	1	1	0.916978	0.810611	0.745841	0.590578	4911.33	7371.57	5974.14	5076.04	6351.07
T0446	46	2. City	Y	4	Novavax	AZ	AZ	BNT	Novavax		0.948422	0.96969	0.927826	0.835651	0.857289	0.966863	0.922477	0.638017	0.737122	0.738388	0.593857	1141.47	1279.28	791.777	976.49	646.178	743.417	619.362	3092.17	1808.07	2032.4	2131.29	1238.27	482.449	0.851525	0.681	0.715269	0.616923	0.767743	0.743576	0.762409	0.332047	0	0.109653	1277.77	1578.78	1399.51	1540.01	1402.27
T0447	46	2. City	Y	3	Moderna	AZ	AZ	Moderna			0.833951	0.867106	0.744797	0.494933	0.559481	0.84303	0.647137	0.997867	0.522236	0.540781	0.499498	549.521	482.274	412.659	329.208	377.633	400.878	390.909	186.013	842.825	638.307	503.141	692.112	215.582	0.724717	0.594822	0.500759	0.544166	0.662348	0.619578	0.776307	0.505908	0.401032	0.659894	1088.39	710.185	793.565	684.449	733.91
T0448	10	2. City	Y	3	Moderna	AZ	AZ	Moderna			0.761355	0.690618	0.670698	0.452309	0.268211	0.706193	0.701349	0.0337345	0	0.103673	0	7228.64	10638.1	5623.89	4770.21	5280.9	6861.04	6994.96	4816.42	11715.1	10502.8	11531	3714.8	854.157	0.117572	0.0597122	0.0156259	0	0.231082	0.334131	0.101299	0.225922	0.166376	0.0824347	6410.7	7254.66	6439.23	6330.87	5669.32
T0449	59	2. City	Y	3	Moderna	AZ	AZ	Moderna			0	0	0.0197919	0	0	0.0609635	0	0	0	0	0	781.701	830.666	655.522	483.28	612.796	1367.4	910.688	911.691	1386.48	1571.58	1511.33	919.049	391.678	0	0	0	0	0	0	0	0	0	0	337.582	499.064	348.188	328.671	372.952
T0450	41	2. City	Y	3	Moderna	AZ	BNT	Moderna			0.943235	0.926161	0.88581	0.853325	0.799611	0.962254	0.963384	0.361356	0.465361	0.519456	0.559683	2723.1	4417.03	2642.15	2658.34	1923.04	3164.84	2440.74	3936.5	4845.22	5311.95	3899.91	3139.46	680.33	0.869251	0.689237	0.644075	0.503583	0.74933	0.80345	0.796528	0.502183	0.151179	0.193311	2922.54	3383.54	2761.84	3104.87	3284.88
T0451	41	2. City	Y	3	Moderna	AZ	AZ	Moderna			0.983652	0.982938	0.977717	0.98029	0.973186	0.983975	0.958635	0.945289	0.972511	0.939257	0.942038	5147.99	5584.25	2953.59	4560.77	3075.61	4127.82	5063.07	5898.44	6409.19	7506.2	7050.46	6262.91	2190.31	0.978687	0.961268	0.974542	0.967764	0.969785	0.980612	0.875634	0.533351	0.176226	0	4107.58	5166.44	4763.65	4459.93	5096.08
T0452	53	2. City	Y	3	BNT	AZ	AZ	BNT			0.330497	0.461702	0.383327	0.129574	0.258439	0.483152	0.306879	0	0	0	0.0709829	1229.03	1392.09	1121.19	925.935	975.526	2000.84	1407.82	1439.11	3125.71	2820.55	2575.26	778.743	294.099	0.402793	0.177495	0	0.22582	0.295761	0	0.229657	0.0766412	0	0.226943	846.617	593.83	668.206	794.288	1201.15
T0453	57	2. City	Y	4	Novavax	AZ	AZ	Moderna	Novavax		0.930616	0.959475	0.920315	0.808786	0.838269	0.936733	0.956648	0.298769	0.370788	0.305631	0.313547	4633.73	5368.63	3000.31	3684.18	2546.26	3944.92	4246.49	4195.23	5001.88	6533.28	5178	1284.41	1047.05	0.875717	0.790338	0.786641	0.618213	0.743778	0.797395	0.641076	0.320029	0.242965	0.343209	3168.23	4237.28	2777.62	3545.64	4387.28
T0454	54	2. City	Y	3	Moderna	AZ	AZ	Moderna			0.847322	0.904726	0.8004	0.789332	0.780877	0.849397	0.813622	0.142854	0	0.0525185	0.109356	3717.26	3923.29	2298.97	2899.98	1717.98	2855.42	2627.8	3042.42	4918.16	4244.47	4352.28	3346.62	918.151	0.673184	0.436018	0.394295	0.343852	0.527608	0.590926	0.413786	0.167139	0	0	4276.23	6473.26	5578.34	4537.58	6002.66
T0455	42	2. City	Y	4	Moderna	AZ	AZ	Moderna	Moderna		0.945149	0.938488	0.897943	0.776809	0.741256	0.891611	0.920228	0.192248	0.258525	0.307606	0.353511	9346.94	12257.3	6447.12	8087.26	6121.11	11618	9438.04	8393.53	11012.2	15083.7	11435.2	10015.4	1778.21	0.736073	0.693727	0.575793	0.40868	0.684974	0.735719	0.849028	0.291972	0.391667	0.312061	7615.91	8538.2	7364.64	8488.12	8377.06
T0456	53	2. City	Y	3	Moderna	AZ	AZ	Moderna			0.336798	0.428229	0.397773	0.328028	0.289757	0.345698	0.508249	0	0	0	0	2890.44	3210.97	1766.23	1884.97	1408	2734.01	2044.36	2620.25	3892.25	4422.69	3597.95	949.182	344.023	0.184882	0.0390323	0.387652	0	0.145558	0.133557	0.209518	0	0	0	2169.77	2867.38	1680.94	2459.95	2250.54
T0457	41	2. City	Y	2	Moderna	Moderna	Moderna				0.990212	0.998857	0.997557	0.995323	0.989643	0.973943	0.999813	0.890745	0.977801	0.977099	0.973776	4660.62	5938.19	4820.44	3934.25	3694.66	5750.25	4602.26	6794.43	8616.54	7370.17	8929.41	2524.56	2938.26	1	0.994783	0.99236	0.993667	0.999278	1	0.947788	0.930587	0.892142	0.889545	5445.58	4554.66	5448.47	5261.27	3930.09
T0458	60	2. City	Y	4	Moderna	AZ	AZ	BNT	Moderna		0.977988	0.961567	0.970483	0.977162	0.94686	0.987665	0.990368	0.922787	0.95343	0.910279	0.928508	6783.7	6511.81	5064.8	5869.47	4521.16	6277.26	4150.43	9487.02	10876.4	11060.4	12039.9	12620	4890.3	0.993927	0.968772	0.976427	0.979947	0.98656	0.996069	0.821245	0.582794	0.657297	0.587318	5887.1	7559.98	6955.32	6897.01	6876.04
T0459	54	2. City	Y	3	Moderna	AZ	AZ	Moderna			1	0.998067	0.996976	0.985777	0.981455	0.996547	0.996641	0.745904	0.906516	0.781153	0.815365	2998.61	3929.94	2556.51	2008.05	2094.71	2778.55	2314.99	3849.62	5630	4461.97	5343.67	1347.5	1377.45	0.999082	0.985032	0.971614	0.983429	0.993586	0.997799	0.936116	0.8552	0.663851	0.688527	3883.18	3980.74	3803.59	3178.28	3509.99
T0460	44	2. City	Y	3	Moderna	Moderna	Moderna	Moderna			1	1	0.943007	0.993682	0.980732	0.992744	1	0.960947	0.974262	0.96397	0.95748	5861.86	5866.07	6944.52	5254.69	4605.51	5747.1	6312.34	6482.88	6473.2	8506.76	6688.94	4487.9	3870.49	1	0.997676	0.994023	0.995018	0.999112	0.999743	0.928318	0.795587	0.78808	0.732328	3254.24	4783.45	3837.68	3615.66	4451.72
T0461	43	2. City	Y	3	BNT	AZ	AZ	BNT			0.977981	0.978868	0.949544	0.953986	0.928855	0.976466	0.965411	0.820214	0.783719	0.822812	0.770116	6119.74	6887.2	4307.16	5029.6	4005.23	5230.72	4932.64	5060.61	6712.09	7673.87	8609.12	2924.76	562.782	0.965853	0.889631	0.866949	0.844485	0.926298	0.933714	0.726569	0.216971	0.149202	0	4276.23	6473.26	5578.34	4537.58	6002.66
T0462	42	2. City	Y	3	BNT	AZ	AZ	BNT			0.948715	0.987511	0.972791	0.985544	0.957002	0.981575	0.976535	0.946705	0.979693	0.975696	0.977113	2534.25	1767.85	1696.45	1769.72	1369.85	1644.51	1672.98	2506.96	3166.64	4100.08	3173.45	5870.24	1772.31	0.987041	0.955044	0.967894	0.977683	0.979112	0.977083	0.902652	0.771582	0.76227	0.578069	2539.29	3638.96	2839.59	2124.78	3968.58
T0463	50	2. City	Y	3	Moderna	AZ	AZ	Moderna			0.887782	0.899334	0.757971	0.744116	0.702248	0.90518	0.900997	0.107181	0.207678	0.0379513	0.318004	2233.34	1904.32	1578.46	1968.93	1362.7	2132.89	2347.01	3399.51	3779.88	4288.48	4069.79	2927.59	814.218	0.457896	0	0.170012	0.223791	0.121534	0.236314	0	0	0	0	2224.4	3373.17	3292.3	3179.13	3466.48
T0464	45	2. City	Y	3	Moderna	AZ	AZ	Moderna			1	0.998525	0.990733	0.980303	0.974094	0.997881	0.997885	0.729548	0.94157	0.826622	0.825542	1842.79	2361.81	1539.53	1518.75	1366.27	1737.92	1907.68	2410.13	3293.9	3267.91	3603.68	1109.26	1556.73	0.997907	0.981049	0.958056	0.957771	0.993683	0.998874	0.875766	0.826367	0.760668	0.741759	2891.44	2536.82	2368.02	2814.6	2347.9
T0465	44	2. City	Y	4	Novavax	AZ	AZ	Moderna	Novavax		0.96176	0.942325	0.942053	0.95499	0.886677	0.96744	0.970792	0.406002	0.268275	0.270535	0.35964	2897.31	3927.73	2653.53	2169.94	2071.17	2867.24	2830.87	5556.26	6877.68	5897.88	6671.38	4529.33	1924.35	0.791805	0.417097	0.662421	0.773455	0.684794	0.850377	0.331222	0	0	0	4105.62	5259.8	5070.99	4089.47	4851.73
T0466	44	2. City	Y	3	Moderna	AZ	AZ	Moderna			0.986505	0.974114	0.977923	0.982511	0.975718	0.98817	0.975395	0.93292	0.9744	0.975111	0.978531	2631.37	3179.53	2513.98	2542.79	1969.23	3616.18	2552.43	3475.3	4544.93	3552.7	4282.8	2321.16	1166.86	0.971394	0.959077	0.965474	0.946538	0.968662	0.981809	0.831332	0.419263	0.409808	0	2684.97	2356.54	2609.44	2848.76	2244.69
T0467	44	2. City	Y	4	Moderna	AZ	AZ	Moderna	Moderna		0.42355	0.229747	0.255716	0	0	0.0555416	0.387938	0	0	0	0	860.588	1033.71	457.578	740.869	604.153	795.054	672.472	813.709	1089.16	1253.7	1285.72	642.204	160.211	0	0	0	0	0	0	0.188679	0	0	0	535.369	831.587	574.962	375.543	692.904
T0468	59	2. City	Y	3	Moderna	AZ	AZ	Moderna			0.881308	0.783813	0.730905	0.531181	0.559214	0.792013	0.855366	0	0.212741	0.169483	0.0992793	1284.31	2645.48	2193.26	2695.05	1951.95	2040.26	1550.75	2769.14	2890.91	3699.27	3809.82	2039.61	484.264	0.231447	0.0350714	0.0617708	0	0.012287	0.170001	0.232517	0	0.0441727	0	2698.7	2859.53	2561.27	2741.75	2606.2
T0469	52	2. City	Y	4	BNT	AZ	AZ	Moderna	BNT		0.997268	0.997846	0.979032	0.913824	0.93076	0.991631	0.995177	0.575523	0.655912	0.684582	0.633248	3875.63	4332.33	2185.47	3135	2192.48	3778.97	3393.21	4708.49	4946.44	5641.47	5457.82	1228.85	484.718	0.969605	0.955846	0.898146	0.853583	0.969302	0.974709	0.67039	0.269581	0.371053	0.48793	2957.84	3414.95	2669.16	3128.3	3838.31
T0470	52	2. City	Y	4	Moderna	AZ	AZ	Moderna	Moderna		0.990287	0.994421	0.979525	0.922532	0.919861	0.983053	0.994213	0.363825	0.607886	0.632096	0.576277	3653.61	4365.25	2502.3	2874.4	2255.96	3510.93	3599.02	3965.59	4808.38	5589.82	4994.38	959.54	440.694	0.984978	0.946509	0.885298	0.918227	0.951657	0.968921	0.684913	0.552029	0.533622	0.457727	2863.43	3779.99	2905.23	2543.81	3868.72
T0471	47	2. City	Y	5	Spikevax	AZ	AZ	BNT	Moderna	Spikevax	0.946393	0.941379	0.917868	0.934096	0.890362	0.968263	0.971955	0.508104	0.622299	0.712707	0.671522	2219.3	2896.98	1972.56	2136.24	1659.56	2523.52	1936.58	3414.44	4088.73	4573.99	3793.02	2733.61	761.117	0.831144	0.627858	0.65548	0.525798	0.674299	0.795485	0.747619	0.450078	0.110579	0.0897802	2498.39	3034.76	2499.01	2718.31	3053.35
T0472	50	2. City	Y	3	Moderna	AZ	AZ	Moderna			0.941805	0.959592	0.873633	0.789521	0.822385	0.951505	0.904077	0.334002	0.0687219	0.448749	0.27394	2046.59	2040.42	1806.35	1552.75	1053.62	2198.32	1386.73	2430.03	4509.95	2749.27	3611.69	1839.04	644.022	0.892886	0.8474	0.662867	0.499794	0.808705	0.826094	0.237548	0	0	0	2310.41	2228.69	2470.28	2524.33	1922.78
T0473	46	2. City	Y	5	Novavax	AZ	AZ	BNT	BNT	Novavax	0.809164	0.876826	0.770764	0.604909	0.523995	0.913248	0.898799	0.142586	0.273695	0.241084	0.314194	1167.17	1331.06	650.431	1024.64	651.543	314.947	672.082	990.153	1104.05	1743.25	1425.82	1156.34	271.406	0.382978	0.329275	0.0502619	0.244779	0.16544	0.308472	0.713413	0	0	0	697.296	1072.71	861.456	600.587	1018.16
T0474	59	2. City	Y	4	Spikevax	AZ	AZ	Moderna	Spikevax		0.974638	0.96475	0.957385	0.988651	0.95631	0.991003	0.995673	0.895326	0.9488	0.954035	0.954518	3393.64	3837.11	2817.04	3122.36	2505.73	3884.22	3143.28	5126.06	5325.99	5855.33	5622.73	7715.87	2628.73	0.957543	0.955391	0.929826	0.935188	0.962413	0.984813	0.88438	0.644918	0.506746	0.353064	3282.81	4136.35	3477.66	3706.87	3673.45
T0475	61	2. City	Y	2	Medigen	Medigen	Medigen				0.978984	0.977207	0.953457	0.935623	0.934085	0.985066	0.947462	0.722051	0.676716	0.835125	0.776299	2485.54	3326.36	2767.63	2070.04	1470.89	2676.85	2115.05	3163.74	5973.83	4199.37	5234.11	4312.75	1647.95	0.913564	0.872622	0.835874	0.757221	0.886023	0.89691	0.54674	0.134947	0.141642	0	2973.52	2941.68	2747.48	2512.75	2411.5
T0476	53	2. City	Y	5	Spikevax	AZ	Moderna	Moderna	Novavax	Spikevax	0.863319	0.880413	0.815371	0.689407	0.619112	0.818962	0.890248	0.291168	0.179493	0.264883	0.221711	2842.03	3797.54	2678.09	2504.57	2162.67	3768.33	2789.08	3182.5	3746.01	4407.77	4234.7	1028.28	550.527	0.797475	0.43951	0.653803	0.413425	0.649887	0.705972	0.253888	0.273923	0.245868	0.178852	2486.62	2952.89	2528.31	3379.89	2659.48
T0477	53	2. City	Y	4	Novavax	AZ	AZ	Moderna	Novavax		0.93013	0.958912	0.923185	0.879202	0.903506	0.969121	0.947844	0.22539	0.156199	0.210919	0.281004	1805.74	2468.33	974.449	1735.11	1014.87	1372.52	1699.14	3114.37	3689.08	4339.76	4328.23	2526.44	753.855	0.838886	0.606245	0.472549	0.364718	0.685824	0.627735	0.693763	0.259693	0.013281	0	2255.5	2743.45	2699.59	2536.47	2483.74
T0478	52	2. City	Y	2	BNT	BNT	BNT				0.2118	0.159049	0.150612	0	0	0.235599	0.160688	0	0	0	0.00715785	1610.32	1560	867.541	1048.41	888.793	1795.87	1508.18	1790.08	2892.03	2840.19	3056.64	1065.95	451.587	0.0268607	0.0634703	0.133121	0.089497	0.0256386	0.0571284	0.990156	0	0	0.0196454	929.822	1492.71	772.156	959.753	1147.31
T0479	55	2. City	Y	3	Moderna	AZ	AZ	Moderna			0.0753262	0.151761	0.057891	0	0	0.19015	0.0533444	0	0	0	0	1161.79	1306.65	834.9	927.44	831.567	1142.32	1365.25	1024.6	1236.14	1976.39	1712.13	724.128	525.112	0	0	0.164287	0.0569965	0.0295702	0.0628595	0.985108	0.103048	0	0.0539818	850.819	1324.76	649.05	692.637	946.467
T0480	53	2. City	Y	3	Moderna	AZ	AZ	Moderna			0.951485	0.98386	0.954506	0.932637	0.886373	0.97476	0.971926	0.772394	0.750234	0.780191	0.677225	5753.69	6674.54	4397.3	3606.54	4015.66	5792.03	5735.15	8491.51	10066.6	9183.26	10546.5	22198.4	7827.66	0.924954	0.771622	0.823271	0.852201	0.794398	0.873265	0.855136	0.472273	0.440385	0.322745	6303.96	7293.63	5722.29	5297.7	6944.11
T0481	57	2. City	Y	4	Novavax	AZ	AZ	BNT	Novavax		1	0.99989	1	0.995664	0.997686	0.998632	0.999898	0.983784	0.995356	0.993888	0.994568	4855.45	4257.26	3840	4038.37	3595.71	4947.71	5118.13	6338.21	5581.62	7295.61	7571.16	1291	357.639	1	0.998196	0.998623	0.998076	1	1	0.942899	0.965133	0.904437	0.899515	3474.44	4386.72	4217.7	3643.05	4582.54
T0482	52	2. City	Y	3	Moderna	AZ	AZ	Moderna			0.765568	0.771572	0.576491	0.663826	0.515834	0.694521	0.657687	0.383433	0.512698	0.561622	0.449522	367.244	317.695	242.265	244.047	186.283	250.696	317.882	267.154	315.548	475.002	424.119	1351.27	272.768	0.163614	0.457472	0	0.280755	0.536476	0.207973	0.56497	0.146253	0.263428	0.134529	300.322	368.13	344.526	190.595	274.763
T0483	64	2. City	Y	4	Novavax	AZ	Moderna	Medigen	Novavax		0.825819	0.733472	0.734435	0.642647	0.83381	0.881148	0.910891	0.6345	0.572697	0.409743	0.469832	3423.53	5647.12	3842.4	2596.65	1749.57	2784.86	3011.68	3549.17	5644.14	7068.3	7116.5	4004.83	1280.78	0.549636	0.514178	0.60256	0.496541	0.512439	0.545071	0.785634	0.285446	0.704397	0.145642	5649.81	3395.88	3353.43	3424.5	3231.04
T0484	44	2. City	Y	3	Moderna	AZ	AZ	Moderna			0.988457	0.976621	0.978005	0.98816	0.976216	0.988799	0.961845	0.937553	0.966021	0.969054	0.968989	2675.89	3461.72	2410.67	2009.55	1512.92	3117.54	2393.1	3775.75	5087.84	4214.65	5390.25	3626.29	1422.39	0.97847	0.972864	0.966138	0.947882	0.977352	0.982114	0.756557	0.396729	0.375791	0	3057.57	2836.54	3013.13	3178.28	2707.18
T0485	51	2. City	Y	3	BNT	BNT	BNT	BNT			0.244416	0.325153	0.0817371	0.12696	0.340212	0.294135	0.115562	0	0	0	0	649.624	572.516	457.578	645.777	432.474	763.914	764.635	612.387	1099.21	1390.09	1252.51	828.651	265.506	0	0.0463198	0	0	0	0	0	0.00579439	0	0.2068	672.083	443.27	619.753	731.603	472.536
T0486	41	2. City	Y	3	Moderna	Moderna	Moderna	Moderna			0.842808	0.877906	0.836205	0.675307	0.718982	0.883402	0.892959	0.202646	0.393816	0.341677	0.328521	2164.32	2868.13	1528.45	1651.76	1477.45	2365.85	1735.46	2374.53	3216.88	3663.63	3606.35	961.423	520.573	0.72259	0.429129	0.398935	0.228378	0.720358	0.681433	0.436057	0.497146	0.316091	0.481029	2501.19	3127.28	2406.33	2844.81	2844.98
T0487	53	2. City	Y	3	Moderna	AZ	AZ	Moderna			0.929042	0.927813	0.703495	0.944541	0.812468	0.857143	0.873839	0.798197	0.758002	0.770628	0.876631	2421.9	1919.85	1188.56	1488.36	560.935	1116.31	1229.74	566.841	270.523	2775.82	406.941	1814.56	512.857	0.772254	0.881113	0.808202	0.720858	0.87842	0.821935	0.964369	0.441781	0.562436	0.50198	215.997	1971.02	205.082	203.584	1686.23
T0488	53	2. City	Y	4	Moderna	AZ	AZ	Moderna	Moderna		0.999339	0.999439	0.983908	0.965172	0.962549	0.994349	0.991106	0.45686	0.835424	0.785334	0.763763	3654.81	3760.19	2412.17	3526.8	2551.93	3399.38	4360.14	4265.66	5161.89	6710.41	5603.64	1295.71	423.902	0.994138	0.959678	0.895001	0.888814	0.966647	0.988032	0.813084	0.662133	0.569289	0.606794	3514.5	4792.42	4176.57	4134.65	5858.73
T0489	49	2. City	Y	4	Novavax	AZ	AZ	Moderna	Novavax		0.973152	0.983806	0.949784	0.83777	0.829715	0.970016	0.964454	0.471499	0.554139	0.476806	0.476158	2976.2	4128.18	2676.29	2453.41	2401.71	3657.57	2807.83	3518.55	4488.37	4448.15	4665.31	840.892	559.605	0.864904	0.525685	0.496584	0.323179	0.81818	0.852514	0.977521	0.513062	0.375176	0.350747	2697.02	3502.98	3370.33	3510.9	3361.31
T0490	40	2. City	Y	4	Moderna	AZ	AZ	Moderna	Moderna		0.970036	0.995941	0.974567	0.981974	0.973016	0.987165	0.979888	0.462899	0.534164	0.539256	0.45262	2110.53	1855.13	1133.16	1397.48	813.684	1679.98	2138.87	3966.35	4124.82	5065.72	4434.74	2691.23	784.717	0.943646	0.834325	0.784074	0.74558	0.863776	0.874544	0.761602	0.71671	0.133578	0	2681.61	3179.43	2547.75	2153.87	2897.42
T0491	60	2. City	Y	4	Moderna	AZ	AZ	Moderna	Moderna		0.991449	0.991705	0.955387	0.859292	0.860878	0.982283	0.984442	0.534051	0.654819	0.606395	0.583098	3918.36	5488.46	3418.36	3242.13	3116.44	4605.56	3805.99	5655.01	6494.41	6526.37	7214.61	949.182	240.998	0.989182	0.93493	0.751405	0.736129	0.961525	0.968568	0.999399	0.355943	0.16633	0.218453	4131.11	5105.6	4746.46	4601.39	3998.43
T0492	54	2. City	Y	3	BNT	BNT	BNT	BNT			0.858279	0.900011	0.739998	0.771512	0.519293	0.835732	0.851426	0.141992	0.337595	0.382772	0.441519	2135.03	2976.49	1921.35	2100.43	2017.22	2851.87	2594.99	3356.26	4912.2	5259.94	3970.15	2269.37	668.076	0.551692	0.617494	0.501441	0.584577	0.666656	0.559933	0.113793	0.237413	0.118938	0.216049	1641.69	3602.8	1344.3	1135.67	2812.9
T0493	51	2. City	Y	3	Moderna	BNT	BNT	Moderna			0.874998	0.933403	0.830685	0.827644	0.735615	0.882064	0.91362	0.265787	0.426122	0.447448	0.45627	1083.8	1065.52	624.678	915.403	734.998	972.434	1025.5	1440.64	1811.42	1885.82	2057.61	1436.01	536.912	0.776766	0.665252	0.56352	0.552899	0.76097	0.702182	0	0.419799	0.370085	0.450138	1535.23	1455.42	1534.45	1586.03	1216.49
T0494	61	2. City	Y	4	Spikevax	AZ	AZ	Moderna	Spikevax		0.865652	0.923803	0.871087	0.790424	0.669565	0.909724	0.863609	0.681424	0.573366	0.73805	0.619955	192.736	209.701	91.0364	252.172	119.519	90.6606	180.81	164.196	229.591	194.22	207.288	130.889	68.0784	0.722587	0.726555	0.614121	0.638391	0.687309	0.658444	0.599418	0.325783	0.517816	0.720852	130.27	129.252	141.135	163.771	115.763
T0495	58	2. City	Y	4	Spikevax	AZ	AZ	Moderna	Spikevax		0.831481	0.792127	0.756125	0.744481	0.685823	0.741253	0.871375	0.258643	0.333605	0.503687	0.454081	239.351	206.372	136.555	164.604	164.823	240.448	125.356	161.134	251.545	277.873	256.533	335.227	94.4021	0.411731	0.554247	0.454685	0.491222	0.57148	0.427052	0.404666	0.373043	0.618862	0.694133	140.356	123.084	123.951	119.44	110.742
T0496	49	2. City	Y	5	Spikevax	AZ	AZ	BNT	Medigen	Spikevax	0.886517	0.848873	0.935631	0.758029	0.735455	0.887539	0.72153	0.784509	0.862833	0.491773	0.890406	1741.79	1667.25	734.88	1723.68	782.984	958.638	1740.15	1087.75	1127.86	3533.42	1496.06	1148.81	651.737	0.838922	0.679081	0.8548	0.842466	0.663881	0.871968	0.999088	0.76436	0.299531	0.613185	258.58	2280.56	798.918	240.291	1896
T0497	45	2. City	Y	5	Spikevax	AZ	AZ	Moderna	Medigen	Spikevax	0.971369	0.990216	0.986662	0.995642	0.985453	0.995536	0.996068	0.982285	0.990719	0.993679	0.996654	2914.64	2438.37	1683.57	1399.28	1109.65	2011.88	1876.05	2019.73	3315.11	4433.6	3886.17	7639.6	2407.71	0.99937	0.99484	0.99642	0.997092	0.996079	0.9991	0.976992	0.964642	0.960697	0.944086	2751.08	3430.65	2813.68	2844.25	3677.36
T0498	61	2. City	Y	3	Moderna	BNT	BNT	Moderna			0.968041	0.989258	0.974286	0.981344	0.953727	0.989937	0.989695	0.702901	0.78857	0.888721	0.833499	3809.59	3766.1	2572.68	2660.75	1906.05	3522.76	2043.19	3697.67	6605.67	5454.52	6340.79	4018.96	1614.82	0.960635	0.886866	0.910852	0.852988	0.882647	0.929908	0.898189	0.69847	0.481387	0.27294	4112.62	5365.78	4001.35	4158.65	5108.92
T0499	58	2. City	Y	3	Moderna	AZ	AZ	Moderna			0.364785	0.248121	0.378918	0.585223	0.338193	0.648264	0.299512	0	0	0	0	1665.89	2047.08	1329.61	734.549	1109.35	1126.95	1605.42	1498.43	2236	2321.91	2641.3	1678.02	505.596	0.505843	0.370604	0.629776	0.407473	0.652928	0.260278	0.195271	0.25289	0.0147598	0.121287	1107.16	750.279	702.574	736.121	654.968
T0500	42	2. City	Y	2	BNT	BNT	BNT				0.975695	0.980147	0.96716	0.987518	0.977235	0.987946	0.990102	0.8734	0.911757	0.821752	0.824476	1697.57	1712.74	1301.46	798.044	790.138	920.402	1023.16	2851.04	3469.54	3676.36	3324.24	3582.97	1259.45	0.979632	0.949556	0.952805	0.939409	0.964416	0.987993	0.951063	0.880295	0.645195	0.556754	2168.09	1874.01	1780.38	1996.87	2092.94
T0501	57	2. City	Y	2	AZ	AZ	AZ				0.874969	0.931704	0.899909	0.943124	0.864625	0.947469	0.927868	0.507475	0.280433	0.123514	0.247167	1773.77	2506.05	878.621	707.466	1277.75	1394.6	1338.7	2078.67	2742.44	3517.78	2933.33	1870.11	472.464	0.521172	0.537701	0.431855	0.467231	0.430295	0.476626	0.871371	0.56212	0.417626	0.0660361	1422.05	1720.37	1357.26	1196.66	1634.63
T0502	58	2. City	Y	4	Novavax	AZ	AZ	Moderna	Novavax		0.970207	0.968656	0.920099	0.952668	0.935937	0.981188	0.969089	0.370116	0.462694	0.433399	0.488685	5219.4	5420.04	5243.88	4101.56	2972.48	3795.92	5505.53	7365.1	8401.09	10012.5	8464.82	3506.7	1277.61	0.719003	0.416551	0.605636	0.567746	0.635341	0.866733	0.480877	0	0	0	4489.14	6451.11	5520.03	6222.44	5788.43
T0503	57	2. City	Y	4	Novavax	AZ	AZ	Moderna	Novavax		0.744	0.803985	0.763052	0.588914	0.722829	0.883336	0.920797	0.14599	0.265402	0	0.0390835	5124.98	3725.05	3545.63	4073.57	2100.08	4014.3	3205.37	4980.24	7499.1	7131.22	6606.49	2333.41	609.529	0.244402	0	0.217731	0.129276	0.21167	0.339169	0.401057	0	0.145124	0	3332.68	4921.39	4113.19	4713.49	4379.47
T0504	45	2. City	Y	4	Moderna	AZ	AZ	Moderna	Moderna		0.942695	0.956806	0.902965	0.891208	0.880043	0.976347	0.956476	0.766813	0.686382	0.754141	0.742532	2608.66	2726.48	1820.73	2506.37	1845.54	2305.54	2293.12	977.14	4510.32	5935.35	5379.18	4102.76	1627.98	0.963412	0.894475	0.784839	0.77145	0.887652	0.883456	0.748277	0.250288	0	0	3303.82	4695.13	3574.57	3960.14	4652.28
T0505	45	2. City	Y	4	Moderna	AZ	AZ	Moderna	Moderna		0.61101	0.622523	0.574564	0.572338	0.388239	0.746425	0.691263	0.452907	0.36845	0.402465	0.386792	8105.36	10817.5	5910.18	6343.42	5483.87	6358.07	6623.58	6526.51	14799.9	11092.7	13696.6	6132.96	1666.56	0.708347	0.605005	0.459908	0.393044	0.595068	0.481404	0.510822	0.306549	0.406189	0.0249355	7306.34	8017.27	8066.08	8625.07	5720.65
T0506	49	2. City	Y	3	BNT	BNT	BNT	BNT			0.744697	0.844154	0.768388	0.497081	0.559377	0.862776	0.751349	0.282855	0.429865	0.472697	0.485374	19802.8	24287.9	15451	16265.4	14201	15693.7	18519.9	18720.7	20983.6	25540.6	20395.9	5340.09	1365.65	0.441551	0.0118554	0.35343	0.0180749	0	0.365854	0.622574	0.354402	0.594159	0.330725	9320.07	11863.2	8725.28	10573.1	13126.7
T0507	47	2. City	Y	3	Moderna	AZ	AZ	Moderna			0.351449	0.556132	0.402001	0.367349	0.365568	0.85289	0.6436	0.053753	0.11466	0.177512	0.0928854	4159.51	4565.7	2548.12	2820.54	1944.5	2345.35	2586.01	1545.13	4676.28	2944.21	4592.4	1455.79	608.621	0.617204	0.056339	0.172768	0.0774724	0.800936	0.782597	0	0.291857	0.154868	0	1783.72	2356.26	1984.34	2106.71	2544.83
T0508	48	2. City	Y	3	BNT	AZ	AZ	BNT			0.440796	0.587512	0.699458	0.209896	0.408287	0.529726	0.403316	0.320358	0.21723	0.160188	0.167575	17530.9	23538.6	14038.2	15256.1	12248.5	15284.6	16303.7	13729.7	17520	19073.6	16733.4	5454.03	1733.73	0.316987	0	0.323159	0.226762	0	0.467287	0.426617	0.193523	0.501638	0.270982	9485.08	10775.9	8005.52	9288.34	9764.26
T0509	38	2. City	Y	4	Spikevax	AZ	AZ	Moderna	Spikevax		0	0	0	0	0	0	0	0	0	0	0	177.496	450.098	577.961	269.626	342.761	514.795	351.857	102.192	218.8	117.114	135.52	672.337	308.168	0	0	0	0	0	0	0	0	0	0	56.0302	51.3083	57.1863	58.7316	78.3841
T0510	38	2. City	Y	4	Spikevax	AZ	AZ	Moderna	Spikevax		0	0	0	0	0	0.0349776	0	0	0	0	0	785.585	911.292	1643.45	766.748	1205.03	1940.93	1232.08	166.875	1128.6	1307.53	960.853	1366.33	1240.84	0	0	0	0	0	0	0	0	0	0	598.683	279.252	266.494	333.189	143.1
T0511	36	2. City	Y	4	Spikevax	Moderna	Moderna	BNT	Spikevax		0.9639	0.978606	0.964014	0.900488	0.966243	0.976592	0.881316	0.954808	0.930625	0.94974	0.917167	8566.14	6419.72	7908.19	5468.34	6068.95	7276.11	9937.91	8316.22	10669.1	13182.6	13124.8	20685.2	5568.36	0.987817	0.952265	0.957596	0.984392	0.965243	0.976159	0.777778	0.901304	0.438699	0.644444	9934.44	11423.5	8743.02	9553.2	11670.6
T0512	27	2. City	Y	4	Moderna	AZ	AZ	Moderna	Moderna		0.984264	0.979717	0.93268	0.938585	0.919377	0.976626	0.970132	0.480495	0.459827	0.432056	0.470836	18427.9	19728.5	12698.4	14245.6	10301.3	15478.1	17072.3	16721.2	17597.7	23375.1	19119.3	7033.17	2874.27	0.906701	0.82265	0.824869	0.839843	0.844417	0.87098	0.816612	0.688862	0.556513	0.508407	11780.1	16712.5	14714.9	14201.2	17283
T0513	21	2. City	Y	2	BNT	BNT	BNT				0.506808	0.540262	0.351725	0.524435	0.524048	0.648989	0.573771	0	0	0	0	10058.7	10366.7	7771.93	6889.3	5627.83	9040.44	9046.35	7371.99	10508	12244.9	11007.2	15557.9	2492.58	0.680262	0.105386	0.448332	0.688618	0.110193	0.612098	0.323751	0.266593	0.159273	0.270777	5005.46	8223.63	5555.52	4123.63	7551.1
T0514	21	2. City	Y	3	Medigen	BNT	BNT	Medigen			0.709568	0.727096	0.647342	0.62369	0.561929	0.796578	0.756188	0.0440233	0.0507421	0	0	11624.5	14328.4	7697.67	9385.74	7299.01	11744.5	11328.5	10006.4	13094.1	14322.4	13218.7	7444.67	1649.77	0.631669	0.0598789	0.374454	0.398007	0.240175	0.753051	0.265322	0.617943	0.276349	0.306501	7383.67	10554.1	7760.71	6994.99	9718.24
T0515	36	2. City	Y	3	BNT	Moderna	Moderna	BNT			0.704066	0.75961	0.760877	0.659355	0.66531	0.815872	0.759894	0.334227	0.215351	0.0837357	0.274162	3936.89	6928.26	5231.6	4785.25	3835.34	8340.78	7822.08	1727.31	4961.32	5933.53	4616.83	9529.48	3323.59	0	0	0	0	0	0	0	0	0	0	3801.93	3728.12	2074.2	2211.75	2306.89
T0516	37	2. City	Y	3	BNT	AZ	AZ	BNT			0.99376	0.988991	0.978758	0.980364	0.97757	0.989261	0.979701	0.879841	0.884136	0.734248	0.681761	8230.27	8486.77	5099.54	5765.05	4540.53	7299.76	7540.52	7460.02	9492.48	14071.5	10666	10142.5	4418.74	0.991221	0.970861	0.958888	0.934557	0.98391	0.994606	0.96938	0.886593	0.756922	0.749457	7118.92	10180.6	8922.47	9404.39	8841.51
T0517	26	2. City	Y	3	Medigen	BNT	BNT	Medigen			0.704066	0.75961	0.760877	0.659355	0.66531	0.815872	0.759894	0.334227	0.215351	0.0837357	0.274162	5901.9	8886.94	5407.38	5610.98	4716.39	6446.76	6082.71	3876.79	6344.07	6976.64	5959.05	4973.79	1224.96	0.473415	0.19375	0.4276	0.248302	0.287719	0.621748	0.53525	0.503723	0.32244	0.472683	4337.02	4847.65	3912.33	4536.45	3959.93
T0518	29	2. City	Y	3	Medigen	BNT	Medigen	Medigen			0.975611	0.96865	0.928543	0.883245	0.885362	0.95773	0.945714	0.424923	0.474629	0.420923	0.484944	10415.5	13079.1	9253.37	9850.36	7146.71	12732.7	11431.6	10339.8	13606.9	15447	14020	10213.1	1495.91	0.917219	0.840522	0.832524	0.81543	0.864272	0.867718	0.785651	0.513353	0.471265	0.415543	10061.6	11099.4	9847.31	10991.3	10180.2
T0519	35	2. City	Y	4	Moderna	Moderna	Moderna	Moderna	Moderna		0.966846	0.964625	0.92284	0.868346	0.780437	0.940455	0.924466	0.323117	0.3966	0.236018	0.415922	6677.32	7739.69	4341.6	4751.25	5035.9	6934.36	6994.57	6689.18	7460.4	11207.7	8213.25	10016.3	1663.84	0.891511	0.745684	0.798753	0.814372	0.703407	0.817794	0.879769	0.344018	0.401631	0.385081	4960.36	9159.51	6769.96	5737.9	8465.21
T0520	38	2. City	Y	4	Moderna	AZ	AZ	Moderna	Moderna		0.987111	0.981835	0.95417	0.916846	0.912095	0.970811	0.959776	0.524072	0.677219	0.686431	0.732769	11287.1	14413.9	7331.73	9043.59	7195.29	10745.6	10389.7	12443.7	12547.1	18496	15815.3	10261.1	2430.85	0.948693	0.903575	0.881045	0.866545	0.905027	0.955277	0.8596	0.714351	0.684409	0.669056	8540.97	11760	8691.75	9729.39	11605.9
T0521	25	2. City	Y	4	Novavax	AZ	AZ	Moderna	Novavax		0.914724	0.933601	0.818788	0.682299	0.714998	0.91828	0.883142	0.566633	0.474994	0.448431	0.456438	1822.77	2023.78	1202.34	1743.24	1330.51	1320.89	1429.69	572.965	2322.33	3815.29	3215.82	2601.78	834.188	0.818077	0.711511	0.557573	0.39733	0.563637	0.677916	0.708215	0.303752	0.0265713	0	2462.25	2962.98	2431.97	2725.94	2695.19
T0522	33	2. City	Y	4	Spikevax	Moderna	Moderna	BNT	Spikevax		1	1	1	0.996368	0.994717	0.999899	0.998741	0.94103	0.975376	0.965032	0.962122	2683.96	3371.11	2177.09	2331.84	1996.36	3107.29	2710.98	3749.34	4107.33	4853.32	5225.33	606.422	188.35	0.998829	0.997326	0.996193	0.996341	0.998939	1	0.898051	0.908723	0.857376	0.883354	2578.79	3728.4	3295.11	2910.6	3716.69
T0523	34	2. City	Y	4	Spikevax	Moderna	Moderna	Moderna	Spikevax		0.662426	0.779906	0.629549	0.417391	0.365896	0.593003	0.542582	0.0681144	0	0	0	2154.76	2518.63	1969.26	1000.86	1136.77	1617.31	1664.39	1940.12	4031.05	3753.1	4011.38	3696.91	794.702	0.675651	0.355923	0.294481	0.256267	0.326604	0.517736	0.642778	0.138076	0.0608926	0.291495	2809.64	2749.62	2331.68	2069.44	2545.11
T0524	39	2. City	Y	4	Spikevax	AZ	AZ	Moderna	Spikevax		0.409553	0.7002	0.667583	0.387603	0.276874	0.482488	0.629317	0	0.21878	0.222712	0.221279	1469.57	1688.7	1200.54	1225.05	1231.26	1620.85	1191.47	1845.96	2546.34	2391.01	2348.12	2903.1	762.024	0.273508	0.150994	0.234401	0.364824	0.239217	0.310428	0.465381	0.387365	0.495404	0.426199	1824.34	1125.7	1101.19	841.16	1169.63
T0525	37	2. City	Y	3	Moderna	AZ	AZ	Moderna			0.982745	0.985553	0.975543	0.983301	0.959578	0.994546	0.988349	0.895009	0.918279	0.940876	0.921931	1317.48	1586.25	943.904	1020.42	896.542	1382.38	1321.51	1801.95	2145.58	2317.18	2163.35	4056.62	1379.72	0.957829	0.939205	0.916915	0.890548	0.946873	0.973869	0.932403	0.736384	0.648636	0.625262	1414.76	1562.24	1287.11	1319.77	1532.26
T0526	25	2. City	Y	3	Moderna	AZ	AZ	Moderna			1	0.996966	0.987708	0.979422	0.980293	0.992936	0.99546	0.825751	0.94674	0.857505	0.863163	1618.38	2076.29	1182.87	1323.75	1330.51	1824.25	1811.22	2458.35	2890.91	3128.25	2757.35	2424.75	2655.97	0.998259	0.988939	0.971201	0.969013	0.995677	0.997311	0.937156	0.879692	0.795517	0.776325	2661.44	2581.4	2264.35	2554.82	2116.93
T0527	30	2. City	Y	4	Spikevax	Medigen	Medigen	Moderna	Spikevax		0.876367	0.912961	0.825658	0.807598	0.850568	0.932998	0.888264	0.645245	0.360743	0.534836	0.462509	1492.28	2247.53	1713.22	779.687	781.494	1404.85	1405.87	1246.21	3667.5	2556.14	2922.26	2563.17	986.229	0.771395	0.399089	0.423849	0.592555	0.489648	0.51268	0.566747	0.589224	0.666899	0.438	1701.08	1717.29	1598.68	1016.79	1482.88
T0528	34	2. City	Y	3	Moderna	Moderna	Moderna	Moderna			0.967511	0.968829	0.913494	0.575488	0.608182	0.951444	0.888854	0	0.399368	0.32202	0.274469	831.304	1310.72	619.886	682.791	580.607	1211.3	816.183	1247.36	2043.25	1508.3	2036.23	673.279	543.72	0.721143	0.448758	0.300907	0.415565	0.574867	0.700889	0.512505	0.456403	0.0395046	0.332998	1619.55	1577.94	1242.6	1201.17	1526.96
T0529	37	2. City	Y	3	Moderna	AZ	AZ	Moderna			0.899277	0.817265	0.857165	0.902265	0.803223	0.92759	0.902717	0.757831	0.828138	0.804566	0.810662	4820.49	6707.83	4267.93	5738.27	3525.96	5595.73	4493.69	7103.69	6745.58	9620.07	7610.48	8058.63	1952.94	0.932014	0.804857	0.871231	0.849859	0.808695	0.892699	0.821911	0.727818	0.341487	0.500095	3657.93	5990.17	4879.71	4694.29	5556.9
T0530	24	2. City	Y	3	Moderna	AZ	AZ	Moderna			0.990058	0.979552	0.981094	0.986765	0.980865	0.988464	0.966362	0.967491	0.991699	0.984805	0.988458	3213.46	4374.13	3287.19	2734.77	2317.36	4188.13	2679.35	4094.96	5392.22	4080.8	4776.4	3188.42	1324.35	0.991104	0.990079	0.991495	0.989671	0.993223	0.995282	0.912366	0.741051	0.630351	0.336821	2817.48	2777.66	2790.58	2775.91	2733.68
T0531	32	2. City	Y	4	Novavax	AZ	AZ	Moderna	Novavax		0.904355	0.959939	0.901551	0.831204	0.829805	0.944191	0.925137	0.207762	0.100872	0.196725	0.214565	4992.9	5400.81	3687.57	3130.18	2601.7	4250.8	3753.66	5209.88	9883.57	9074.87	9502.41	5762.89	1102.42	0.74256	0.783727	0.655906	0.511494	0.63882	0.855628	0.572076	0	0	0.0539425	5107.16	5258.68	4534.34	4572.03	5356.34
T0532	32	2. City	Y	4	Novavax	Medigen	Medigen	Moderna	Novavax		0.541911	0.70669	0.496427	0.634699	0.550796	0.513246	0.393201	0.143375	0.00738131	0	0.0441091	481.391	582.132	491.118	232.612	269.44	687.05	249.151	385.421	1083.58	400.442	586.361	646.913	976.698	0.30673	0.351386	0.360115	0.0188067	0.288769	0.123335	0.132931	0.326552	0	0	460.288	438.504	277.48	308.623	317.721
T0533	41	2. City	Y	4	Spikevax	AZ	AZ	Moderna	Spikevax		0.965758	0.9837	0.981627	0.975664	0.957369	0.993033	0.993785	0.934501	0.966599	0.934064	0.932239	4476.55	4629.32	2808.65	2660.45	2380.84	3449.44	3863.01	4646.87	8528.72	8538.77	8494.98	11132.2	2723.59	0.984955	0.981744	0.98153	0.981935	0.980723	0.993995	0.955832	0.693175	0.612875	0.512815	5950.97	6533.82	5476.08	4563.27	6840.9
T0534	34	2. City	Y	4	Novavax	AZ	AZ	Moderna	Novavax		0.116255	0.102058	0	0.0665455	0	0.0112495	0.578497	0	0	0	0	1054.22	990.438	1309.55	949.407	925.156	2435.62	842.348	841.649	1685.65	768.878	1284.96	4278.85	1320.27	0.0345464	0	0.321055	0	0	0	0	0.132753	0	0	837.652	578.41	603.696	550.891	655.526
T0535	31	2. City	Y	3	Moderna	AZ	AZ	Moderna			0.380625	0	0.202815	0	0	0.306187	0.250364	0	0	0	0	1404.13	2282.3	1058	1742.34	1278.94	1856.57	1411.72	1237.02	2298.89	2202.98	2026.31	2143.19	519.211	0	0	0	0	0	0	0.293726	0	0	0	1493.21	1057.29	1120.91	1157.41	1041.03
T0536	33	2. City	Y	3	BNT	AZ	AZ	BNT			0.960087	0.973163	0.968699	0.953516	0.935515	0.976915	0.964117	0.580274	0.540965	0.301299	0.414313	1941.4	1879.91	1477.84	1499.19	1247.65	1360.3	1614.79	3682.36	4492.09	3070.78	3220.4	3303.3	1598.48	0.985521	0.883176	0.926902	0.948358	0.79552	0.934172	0.415814	0.469813	0	0	2572.63	3388.59	2757.9	2399.81	2407.31
T0537	39	2. City	Y	3	BNT	AZ	AZ	BNT			0.910207	0.981427	0.926243	0.932491	0.910529	0.960408	0.952582	0.773814	0.617946	0.794382	0.761517	5365.23	3584.14	3629.78	2467.25	2156.71	4980.82	3846.99	5045.3	8338.2	6579.11	6151.06	11191.5	3654.9	0.806761	0.803834	0.701434	0.641893	0.720613	0.722853	0.86306	0.0604306	0.437	0.00422118	6712.14	5358.21	5234.66	5662.23	5552.72
T0538	31	2. City	Y	3	BNT	BNT	BNT	BNT			0.976241	0.975409	0.973186	0.996988	0.982662	0.995286	0.994924	0.980073	0.990855	0.992447	0.992717	3565.76	4663.71	3094.64	2845.21	2815.41	4670.6	3329.17	5219.83	5360.22	5222.48	5574.63	8330.77	3042.65	0.986248	0.986909	0.990702	0.988644	0.992042	0.996322	0.961841	0.840217	0.842727	0.707614	2877.15	3853.17	3365.26	3371.42	3566.06
T0539	33	2. City	Y	3	BNT	Medigen	Medigen	BNT			0.986195	0.989542	0.966015	0.924886	0.925512	0.977883	0.98807	0.69566	0.738717	0.575149	0.546171	4404.83	4848.63	2603.82	3818.69	2677.71	3920.48	4354.67	4432.15	4431.07	7302.52	5620.06	2799.52	1531.31	0.965455	0.891573	0.832556	0.79414	0.866306	0.943228	0.699912	0.646796	0.2653	0.281474	2796.75	4288.31	3540.48	3422.81	3703.02
T0540	33	2. City	Y	4	Moderna	AZ	AZ	Moderna	Moderna		0.866959	0.899672	0.854351	0.827222	0.852074	0.909701	0.899386	0.506433	0.578684	0.617345	0.614803	2169.7	2430.23	1187.07	1600.9	1298.02	1535.32	1801.85	2128.04	2769.97	3607.98	3144.82	804.168	418.455	0.79216	0.700518	0.759934	0.70754	0.736052	0.846039	0.573969	0.487276	0.636708	0.561562	1577.81	2247.47	1674.18	1827.17	1939.24
T0541	30	2. City	Y	4	Novavax	AZ	AZ	Moderna	Novavax		1	1	0.999845	0.995983	0.996642	0.99673	0.995211	0.96002	0.991576	0.97258	0.975439	4955.55	5577.59	4528.16	4151.81	3736.39	5695.46	5079.86	6605.36	8407.79	8430.02	8678.98	4497.31	7356.55	1	0.998193	0.99884	0.998156	0.999159	1	0.976716	0.952092	0.890942	0.897873	5023.11	5767	5108.74	5263.82	5935.99
T0542	37	2. City	Y	4	Novavax	Moderna	Moderna	BNT	Novavax		0.973947	0.982511	0.93972	0.960496	0.93026	0.977263	0.977794	0.687477	0.797075	0.773516	0.695149	1304.93	1165	732.783	1247.92	797.291	971.645	1423.05	1443.32	1335.87	2308.45	2010.27	1511.35	266.414	0.880266	0.804578	0.67343	0.704275	0.878668	0.832047	0.826698	0.291946	0	0	883.597	1616.91	1125.98	806.43	1189.15
T0543	33	2. City	Y	3	Moderna	AZ	AZ	Moderna			0.866271	0.919494	0.784962	0.737801	0.842843	0.875704	0.914243	0.451412	0.375222	0.653927	0.567128	2144.6	3881.5	2645.75	1633.7	1321.27	3210.57	2350.53	4881.49	6953.96	4780.21	5610.13	4133.84	1012.1	0.758317	0.52759	0.557171	0.483927	0.487206	0.485017	0.676009	0.105779	0.605774	0.110007	3827.15	3011.77	2957.91	3225.44	3024.62
T0544	30	2. City	Y	3	Moderna	AZ	AZ	Moderna			0.854524	0.825275	0.711087	0.686387	0.697059	0.82423	0.743599	0.38739	0.517236	0.601829	0.56677	473.024	539.23	763.927	430.619	323.387	391.417	738.47	493.354	705.145	1097.67	825.715	1015.1	342.208	0.363926	0.537383	0.129834	0.359977	0.494924	0.278856	0.482794	0.0566275	0.109378	0	477.938	668.69	554.679	365.096	618.426
T0545	25	2. City	Y	4	Spikevax	Moderna	Moderna	Moderna	Spikevax		0.884338	0.89905	0.823298	0.635255	0.63526	0.883241	0.852327	0.15375	0.327025	0.262464	0.269878	3593.55	4061.98	2695.46	2711	2339.71	3930.34	3392.04	4018.41	4718.33	5361.42	5132.95	1164.82	499.696	0.806264	0.556683	0.250867	0.0210047	0.702489	0.644553	0.0780543	0.332118	0.0968438	0.162926	3384.79	4482.61	2866.92	3247.18	3472.89
T0546	38	2. City	Y	3	Moderna	AZ	AZ	Moderna			0.971095	0.983116	0.949691	0.915862	0.932966	0.970859	0.977105	0.646979	0.715085	0.742396	0.735313	3154.29	3611.51	1886.91	2436.86	1832.13	2789.59	2875	3681.98	3890.02	5047.54	4567.58	2573.53	1676.54	0.969558	0.946892	0.921052	0.934708	0.94137	0.959159	0.724156	0.659057	0.702056	0.707611	2384.37	3155.88	2451.4	2221.92	3161.31
T0547	34	2. City	Y	3	Moderna	Medigen	Medigen	Moderna			0.940784	0.926875	0.815693	0.975674	0.873246	0.971429	0.95667	0.899044	0.862896	0.862876	0.912092	3898.04	3664.77	2293.88	3302.31	1314.41	1905.45	3283.48	1021.16	1202.65	5423.25	1652.58	4738.38	1121.02	0.815131	0.93335	0.88458	0.812882	0.922647	0.909001	0.959627	0.698908	0.203301	0.694788	742.121	3390.27	945.405	777.346	3210.68
T0548	31	2. City	Y	4	Novavax	AZ	AZ	Moderna	Novavax		0.945378	0.952311	0.92814	0.931799	0.892731	0.986698	0.918319	0.737411	0.670713	0.780136	0.896913	2229.16	2304.49	1764.43	1708.93	1501.89	1650.81	1718.67	1104.59	4395.34	3928.41	1922.09	3716.69	1288.95	0.944476	0.894622	0.810063	0.724793	0.879712	0.931719	0.721839	0.392027	0	0	2674.04	4058.96	3242.15	3245.77	4246.69
T0549	37	2. City	Y	3	Moderna	Moderna	Moderna	Moderna			0.982923	0.985973	0.902559	0.857689	0.859416	0.951287	0.950616	0	0.472085	0.436732	0.358172	2175.97	2201.67	1285.59	1603.01	1161.81	2037.5	2037.33	2612.6	3079.94	3824.75	3319.66	922.816	363.539	0.927626	0.796711	0.688652	0.767959	0.846287	0.881433	0.766476	0.432986	0.50852	0.535525	2724.19	3216.72	2787.76	2713.51	3064.51
T0550	35	2. City	Y	4	Moderna	AZ	AZ	Moderna	Moderna		0.974474	0.977564	0.957305	0.943402	0.909393	0.969182	0.959845	0.842535	0.84907	0.792538	0.883424	2896.12	1865.85	1122.68	2126.61	741.853	1421.8	1681.18	1022.69	746.449	2447.03	803.574	1629.05	644.93	0.801069	0.868541	0.812732	0.798507	0.809521	0.847673	0.0595567	0.522054	0	0.610544	540.132	1425.98	510.169	482.841	1359.31
T0551	33	2. City	Y	4	Moderna	AZ	AZ	Moderna	Moderna		0.912998	0.950063	0.928784	0.721776	0.61332	0.862656	0.817255	0.485942	0.534089	0.651945	0.500634	831.603	762.615	315.633	481.173	477.778	517.16	772.054	643.389	839.848	1102.03	1171.2	1106.44	260.967	0.67791	0.50186	0.204037	0.513522	0.44789	0.413296	0.743315	0.194211	0	0.0209268	706.541	1299.25	960.054	432.298	1288.74
T0552	23	2. City	Y	4	Spikevax	AZ	AZ	BNT	Spikevax		0.947326	0.984354	0.951764	0.967211	0.872606	0.961952	0.965728	0.260481	0.631464	0.620334	0.645814	1928.85	2611.83	1508.09	1596.99	1412.77	1873.13	1864.72	2831.14	4599.63	3923.68	4060.63	1740.17	645.383	0.620086	0.86295	0.783019	0.411061	0.826613	0.811014	0.999331	0	0.1499	0	2643.79	2458.87	2157.59	2705.04	2123.9
T0553	36	2. City	Y	4	Medigen	AZ	AZ	Moderna	Medigen		0.985673	0.991928	0.971152	0.965143	0.967044	0.983304	0.988351	0.914339	0.942077	0.967345	0.964664	260.567	347.652	287.184	1224.75	282.256	406.002	291.717	425.992	574.907	380.075	456.949	573.464	299.545	0.957876	0.961445	0.935242	0.941323	0.966947	0.970345	0.919031	0.590185	0.769367	0.548393	388.57	283.177	322.835	330.083	271.137
T0554	37	2. City	Y	3	Moderna	AZ	AZ	Moderna			0.779192	0.685072	0.662854	0.657268	0.356571	0.644692	0.815692	0.281439	0.0439354	0.212992	0	957.703	1360.65	725.896	532.029	682.243	1220.77	534.229	995.894	1531.97	1098.76	1642.27	868.2	317.699	0.337314	0.304666	0.349513	0.372156	0.184645	0.39396	0.137423	0.641907	0.125956	0	1005.74	970.091	851.033	546.655	859.994
T0555	36	2. City	Y	3	Moderna	Moderna	Moderna	Moderna			0.902663	0.908528	0.757435	0.752983	0.66804	0.883538	0.379278	0.860726	0.838342	0.841198	0.895022	1564.9	1538.91	847.178	1195.56	755.564	900.299	1932.28	1156.65	1175.49	2105.14	1183.03	1402.11	564.143	0.859338	0.927596	0.902698	0.890792	0.899381	0.898811	0.730763	0.578216	0.678408	0.587744	263.902	1562.52	564.82	214.878	1281.48
T0556	37	2. City	Y	3	BNT	AZ	AZ	BNT			0.503076	0.019179	0.469351	0.49198	0.0571995	0.628918	0.313025	0.354939	0.0744943	0.170321	0.16125	388.759	235.59	351.868	252.774	318.618	257.397	384.27	305.045	632.956	659.402	600.104	550.864	141.603	0	0	0	0	0	0.266351	0.387378	0.251146	0.108324	0	181.818	251.775	182.264	86.6855	185.221
T0557	32	2. City	Y	3	Moderna	AZ	AZ	Moderna			0.977793	0.958377	0.972229	0.982553	0.9682	0.991524	0.990637	0.879962	0.950613	0.93499	0.955038	8363.54	7866.18	6647.75	6895.61	4932.47	5276.05	7575.27	9979.99	11681.6	12776.3	11131.7	14693.5	7048.84	0.994885	0.967443	0.979922	0.98264	0.985552	0.995436	0.826606	0.681417	0.765165	0.692281	5037.4	8290.92	5781.17	5426.18	6423.59
T0558	27	2. City	Y	4	Spikevax	AZ	AZ	Moderna	Spikevax		0.987223	0.976888	0.986719	0.984136	0.937862	0.989119	0.978615	0.962704	0.964772	0.956924	0.97336	2437.44	2939.88	1613.2	1957.19	801.166	576.68	2317.73	942.693	1022.93	4468.15	1011.24	6777.05	832.826	0.825512	0.981069	0.912619	0.841823	0.981932	0.899485	0.434226	0.614806	0.347753	0.655666	518.84	3456.16	486.224	487.359	2852.51
T0559	24	2. City	Y	4	Spikevax	AZ	AZ	Moderna	Spikevax		0.954707	0.972161	0.962193	0.953754	0.758807	0.955212	0.977401	0.816906	0.791174	0.794997	0.890076	2175.37	1745.29	1084.35	2119.99	590.144	763.52	1565.98	1070.15	328.2	4281.93	913.517	2606.48	646.745	0.699602	0.973407	0.783408	0.682432	0.956269	0.788836	0.235521	0.473692	0.637737	0.25317	255.498	2967.19	396.078	228.432	2739.54
T0560	24	2. City	Y	4	Spikevax	AZ	AZ	Moderna	Spikevax		0.540305	0.409919	0.65554	0.716565	0.398473	0.585688	0.679834	0.216087	0.0887824	0.547844	0.106856	948.141	934.592	670.795	594.621	763.015	951.937	674.425	557.655	893.804	557.564	939.857	430.333	385.324	0.312235	0.0624746	0.385134	0.272143	0.0906524	0.0648701	0	0.170612	0.408469	0	571.228	562.429	522.001	432.863	594.436
T0561	29	2. City	Y	4	Spikevax	AZ	AZ	Moderna	Spikevax		0.981883	0.991483	0.976371	0.984628	0.913151	0.974728	0.979829	0.930473	0.855767	0.889487	0.906974	1367.08	1316.27	729.19	1181.12	539.177	567.614	1328.54	755.915	222.893	3242.45	664.237	2670.52	458.849	0.80562	0.985289	0.868862	0.826341	0.973256	0.876707	0.374031	0.542689	0.787151	0.539662	193.304	2429.99	278.325	153.606	2111.63
T0562	38	2. City	Y	4	Spikevax	AZ	AZ	Moderna	Spikevax		0.931431	0.954579	0.898107	0.933041	0.888954	0.958516	0.977198	0.496233	0.785121	0.683085	0.791411	6220.73	4781.32	4986.94	5687.42	4021.62	5794.79	5837.47	7773.1	9560.58	10641.7	9748.63	9471.1	3985.76	0.781208	0.568255	0.759816	0.800525	0.863267	0.890088	0.641017	0.521478	0.568393	0.484973	4254.38	6104.85	5546.79	5402.46	5541.84
T0563	36	2. City	Y	3	Moderna	AZ	AZ	Moderna			0.726445	0.784396	0.672305	0.543882	0.471694	0.836515	0.746609	0	0.238387	0.188951	0.230563	1896.88	2069.27	902.279	1420.35	1053.62	904.241	1205.14	668.267	1904.82	3215.54	3013.5	3308.01	1105.59	0.453954	0.534592	0.211042	0.309652	0.437728	0.398141	0.589003	0.283264	0.10232	0	2549.66	2545.23	2390.84	2308.88	2734.52
T0564	28	2. City	Y	2	BNT	BNT	BNT				0.993248	0.996182	0.99481	0.996821	0.991667	0.995462	0.997935	0.963068	0.989929	0.989578	0.986834	2827.69	3489.46	2734.09	1876.55	2473.84	3866.48	3306.52	3494.05	4075.7	3881.49	3639.18	6610.37	2840.23	0.987816	0.969438	0.976136	0.967787	0.987344	0.993737	0.885223	0.675341	0.739351	0.588304	2004.48	2533.45	2171.95	2443.57	2439.11
T0565	35	2. City	Y	3	Moderna	AZ	AZ	Moderna			0.00305333	0.314314	0.310873	0	0.0631775	0.313408	0.341377	0	0.00525358	0	0	592.252	649.813	530.946	439.345	342.164	608.609	545.554	390.397	973.807	827.071	766.163	665.746	165.657	0	0	0	0	0.236773	0.0612105	0	0	0	0	834.57	830.746	206.209	166.594	350.636
T0566	33	2. City	N	0							0.984142	0.990824	0.975817	0.961568	0.958359	0.980438	0.988214	0.678275	0.868755	0.854427	0.797072	2965.44	3752.42	2396.59	2102.54	1348.09	3853.47	2788.69	3189.01	4492.84	4434.32	3778.52	1866.35	434.794	0.957805	0.944044	0.912506	0.853996	0.938802	0.948801	0.572697	0.430824	0.326932	0.349269	1825.75	2841.02	2159.56	2401.78	2835.22
T0567	36	2. City	Y	3	Moderna	Moderna	Moderna	Moderna			0.984236	0.990783	0.982451	0.956629	0.95473	0.988222	0.992472	0.762981	0.840673	0.870919	0.834113	2509.15	3965.08	2178.29	1967.73	1416.35	3399.77	1803.41	3476.06	4308.27	3839.3	4176.68	2798.58	686.684	0.984451	0.969144	0.936418	0.920581	0.964911	0.964465	0.744101	0.619302	0.602983	0.582517	2016.53	2399.15	2158.43	1974.85	2294.34
T0568	39	2. City	Y	4	Novavax	AZ	AZ	BNT	Novavax		0.979917	0.967134	0.973906	0.977046	0.963957	0.979807	0.963374	0.923564	0.970945	0.946796	0.965088	8947.12	14157.6	10826.7	8677.37	8805.07	12012.9	11387.5	15396.9	17873.8	17886.4	20306.6	23550.6	11901.9	0.990759	0.972257	0.98285	0.977409	0.978479	0.979355	0.89118	0.644346	0.471094	0.335053	8302.56	11424.1	11317.8	11886.1	10938.4
T0569	15	2. City	Y	3	BNT	BNT	BNT	BNT			0.945097	0.973512	0.950091	0.700855	0.944493	0.967622	0.871915	0.197473	0	0.378028	0.171043	8491.13	3841.55	4192.77	5645.59	2216.62	5118.38	8441.05	6988.1	10137	15658.3	12156.7	12598.3	2954.6	0.938146	0.515354	0.381978	0.697956	0.64715	0.809346	0.84127	0.274216	0	0	9780.08	11544.9	8218.2	8596.55	11079.5
T0570	14	2. City	Y	3	BNT	BNT	BNT	BNT			0.961031	0.962361	0.930964	0.960692	0.933314	0.985881	0.958712	0.646615	0.732914	0.739341	0.770643	4183.11	5220.69	3727.1	5055.78	3866.34	4694.64	4687	2645.13	9470.9	9955.04	9951.34	8661.28	2428.13	0.954754	0.944766	0.884569	0.825992	0.939201	0.941223	0.730111	0.206853	0	0	6451.88	7522.41	6592.2	7504.65	6694.45
T0571	14	2. City	Y	2	Moderna	BNT	Moderna				0	0	0	0.439276	0.204254	0	0	0	0	0	0	4034.01	5094.58	4306.86	4046.49	3216.58	7139.72	4548.37	2068.34	6631.71	8047.4	5822	4893.75	6974.86	0	0	0	0	0	0	0	0	0	0	4565.62	2916.16	2299.85	1979.65	2332.28
T0572	18	2. City	Y	3	Moderna	BNT	BNT	Moderna			0.990178	0.980391	0.9856	0.962657	0.944385	0.978927	0.971713	0.984284	0.994668	0.992599	0.992978	3567.26	4333.81	3420.75	3105.21	3055.64	4567.32	4254.31	4991.72	6248.44	5929.89	6130.83	4425.75	3807.4	0.997922	0.996357	0.992412	0.995632	0.99644	0.992527	0.995545	0.94104	0.892984	0.911833	4750.52	4597.84	4154.6	5126.02	4597.05
T0573	15	2. City	Y	2	BNT	BNT	BNT				0.985531	0.973402	0.977524	0.940275	0.941192	0.985929	0.954335	0.879291	0.960365	0.949853	0.951481	4797.78	5337.93	3805.56	4865	4317	5583.91	5968.29	6578.18	8146.94	9057.41	8730.14	5034.05	1925.26	0.996929	0.991832	0.987876	0.991633	0.994067	0.992288	0.99637	0.725287	0.628203	0.665163	5533.55	6206.06	5585.66	6088.32	6036.41
T0574	12	2. City	Y	1	Moderna	Moderna					0.973537	0.785453	0.37219	0.642501	0.188664	0.476021	0.780047	0	0	0	0	1652.75	1027.79	577.961	895.542	445.291	776.134	1137.58	751.705	1699.42	2245.17	1488.43	849.367	276.852	0	0	0	0	0	0	0.998977	0	0	0	1564.08	1806.72	1176.12	1784.54	1617.89
T0575	15	2. City	Y	2	BNT	BNT	BNT				0.990405	0.980187	0.978971	0.969833	0.966738	0.988374	0.974884	0.989213	0.995369	0.992651	0.993912	5475.19	6835.8	4468.87	4942.94	4015.07	6512.19	7204.28	7211.24	8189.36	10024.9	8494.6	13530.5	4932.51	0.997421	0.993081	0.986696	0.993224	0.992811	0.98386	0.999736	0.947899	0.881553	0.819687	5785.96	7322.51	5831.31	6020.83	6842.57
T0576	18	2. City	Y	3	BNT	BNT	BNT	BNT			0.960393	0.973837	0.937273	0.915655	0.87745	0.973084	0.97582	0.353242	0.454527	0.411606	0.361157	2204.96	3168.07	2033.05	1863.61	1654.49	2975.64	2055.69	3756.99	3884.07	4148.45	4251.88	3192.19	665.807	0.872594	0.757346	0.704972	0.587467	0.760862	0.765272	0.807173	0.497209	0.094844	0.0800477	2695.05	2917.28	2537.61	2688.66	2995.61
T0577	13	2. City	Y	3	BNT	BNT	BNT	BNT			0.982893	0.963004	0.967056	0.960142	0.939219	0.962885	0.966011	0.817672	0.839646	0.847052	0.861745	11911.4	15720.5	10209	11132.3	9382.7	10423.6	6309.99	14906.6	17667.7	17822.4	18377.6	7569.91	2212.55	0.990064	0.968075	0.939788	0.924731	0.981749	0.973577	0.825092	0.564785	0.481358	0.3865	4620.53	12523.4	12212.2	12482.4	6299.18
T0578	13	2. City	Y	2	BNT	BNT	BNT				0.976964	0.961378	0.948984	0.93223	0.899225	0.946482	0.960639	0.827926	0.924121	0.861042	0.91075	3056.88	2707.62	2095.93	2893.36	1743.31	2827.43	2809.78	2550.21	3310.28	5749.86	3438.76	4989.8	1661.57	0.953169	0.950468	0.905072	0.909589	0.954646	0.9546	0.765815	0.413912	0.371019	0.263829	2183.5	3328.31	2831.43	2493.27	3854.21
T0579	17	2. City	Y	3	BNT	BNT	BNT	BNT			0.751981	0.857111	0.776736	0.662945	0.681507	0.881336	0.811691	0.437688	0.412897	0.4756	0.296704	6724.24	7733.77	4411.97	4663.38	2748.64	4150.29	4722.15	5736.15	8821.94	7209.78	10559.8	9389.18	4475.02	0.677028	0.418489	0.449843	0.609267	0.454947	0.30766	0.223664	0.309261	0.304604	0.0689309	6119.34	6560.45	6394.16	4198.46	4862.33
T0580	17	2. City	Y	3	BNT	BNT	BNT	BNT			0.960946	0.970693	0.95011	0.900648	0.878377	0.977212	0.929873	0.513094	0.481805	0.727594	0.559548	8251.78	10469.9	6723.82	5750.31	3486.32	6247.31	6494.71	10966.3	13856.2	7642.59	13867.3	6163.09	1171.4	0.943372	0.812767	0.677589	0.712487	0.805109	0.799906	0.700236	0.354806	0.377509	0.0670679	6216.28	8489.14	7876.5	5762.47	7729.07
T0581	15	2. City	Y	3	BNT	BNT	BNT	BNT			0.940693	0.956193	0.89283	0.802116	0.762711	0.957383	0.951067	0.498828	0.441762	0.58032	0.565262	8200.39	10689.2	6447.41	7049.39	5611.74	8614.73	5415.71	8702.02	15319.7	9998.33	13339.3	4304.28	1286.23	0.925584	0.853299	0.71591	0.77444	0.738704	0.69535	0.479029	0.0889981	0.0947925	0	7067.94	6669.8	7755.36	6308.56	7255.69
T0582	16	2. City	Y	1	Moderna	Moderna					0	0.986914	0.0709933	0	0.0541911	0	0	0	0.123109	0.0402648	0.0896875	1564.6	82.8447	2404.08	1510.93	2101.57	1797.05	1654.63	471.538	5483.76	5870.24	4533.23	6976.67	1908.01	0.200426	0	0.281062	0	0	0	0.254622	0	0	0.136439	307.886	380.186	184.517	253.28	207.258
T0583	14	2. City	N	0							0	0.19674	0.136437	0	0.132835	0.103697	0	0.114658	0.240539	0.319307	0.287293	9468.26	9006.03	11093.9	9182.92	8079.91	15011.8	11044.2	3356.65	16081	15018.9	16312.4	41800.7	15850.9	0	0	0	0.256922	0	0	0.332441	0	0.475027	0.215505	2233.93	1183.17	1008.23	637.294	1870.9
T0584	6	2. City	Y	1	Moderna	Moderna					0.996763	0.992259	0.989951	0.944609	0.991223	0.99549	0.988946	0.998941	0.735631	0.997818	0.997396	313.756	884.293	438.412	1941.55	508.478	532.533	303.823	120.564	4701.22	599.754	689.051	2128.13	268.683	0.998297	0.998148	0.998684	0.998244	0.99892	0.997773	0.997319	0.996262	0.996458	0.992318	173.133	419.158	167.333	280.951	160.116
T0585	4	2. City	N	0							0.765716	0.936888	0.989499	0.832674	0.987218	0.99457	0.634856	0.95316	0.994613	0.625151	0.992943	823.236	880.964	421.642	988.828	401.477	426.499	1665.17	168.024	217.311	1191.87	197.362	8641.51	304.084	0.998002	0.640958	0.720988	0.997926	0.634611	0.996959	0.998051	0.997269	0.80332	0.996805	54.9096	349.345	336.075	81.3206	312.979
T0586	5	2. City	Y	2	BNT	BNT	BNT				0.572209	0.638107	0.862785	0.540386	0.569607	0.719316	0.587416	0	0.139766	0.438595	0.644311	1294.77	1266.71	526.454	595.223	720.393	797.419	1259.03	1846.73	3681.64	2817.64	1917.13	2091.4	863.688	0.618422	0.273509	0.25754	0.49407	0.339886	0.382838	0.059416	0.691194	0.555268	0.592948	809.917	520.653	709.054	433.145	612.847
T0587	11	2. City	Y	2	BNT	BNT	BNT				0.954686	0.970164	0.838278	0.783272	0.925352	0.968716	0.93537	0	0	0.2473	0	4049.24	4361.92	4309.26	2694.15	2500.96	4353.29	3117.9	5927.14	8069.91	8396.19	8695.78	6033.14	1281.69	0.960922	0.59927	0.327168	0.702366	0.747964	0.908011	0.957672	0.504795	0	0.0358382	7047.48	7286.9	4397.15	4932.6	6460.41
T0588	9	2. City	Y	2	Moderna	Moderna	Moderna				0.955439	0.972202	0.931241	0.782662	0.941187	0.966747	0.867215	0.592662	0	0.277422	0	7004.53	5733.67	3760.34	4543.91	2920.02	6490.12	5432.89	5036.5	10110.6	10451.9	11571.5	9880.72	1303.02	0.945208	0.0982061	0.0249239	0.429952	0.15709	0.67767	0	0.381532	0	0	8070.6	10114.2	7207.73	7074.61	9820.05
T0589	4	2. City	Y	1	BNT	BNT					0	0	0	0.1918	0	0.131237	0	0	0	0	0	3589.37	5315	4893.51	3790.71	3354.58	5747.1	4739.72	1996	5009.32	6076.1	5015.75	6302.45	6307.69	0	0	0	0	0	0	0	0	0	0	4970.72	2824.48	2202.09	1922.05	2201.17
T0590	10	2. City	Y	2	BNT	BNT	BNT				0.800175	0.836506	0.490612	0.631691	0.676498	0.800331	0.768073	0	0	0.134251	0.0346906	2458.65	3203.94	1812.94	2030.62	1510.83	2588.16	1641.74	747.878	6243.23	5726.21	5993.02	3440.78	1147.8	0.417327	0.384773	0.147297	0	0.338543	0.339027	0.74779	0	0.0564696	0	4276.23	4011.58	3495.97	4044.85	4074.3
T0591	10	2. City	Y	2	BNT	BNT	BNT				0.970332	0.957849	0.867133	0.802549	0.81253	0.956392	0.965944	0.0567015	0.15245	0.363188	0.279401	10971	15922.5	8229.21	9178.1	7515.4	11644.4	10076.2	12629	17946.4	19843.2	17601.5	7228.09	1815.42	0.765011	0.443622	0.428519	0.339297	0.659522	0.791485	0.530702	0.216035	0.210727	0	9331.28	13709.1	12490.8	11793.5	11611.2
T0592	11	2. City	Y	2	Moderna	Moderna	Moderna				0.928676	0.955998	0.899904	0.853439	0.884753	0.960209	0.928492	0.759784	0.639942	0.510981	0.621662	2054.35	2207.22	1621.29	1362.87	923.963	1451.36	1091.89	405.706	3574.84	3805.11	3423.49	1472.74	430.709	0.905314	0.763589	0.755838	0.680361	0.825091	0.870721	0.776175	0.436641	0.228374	0.422484	2214.88	2279.71	2091.95	2045.44	1856.67
T0593	3	2. City	N	0							0.12144	0	0	0.077837	0.141024	0.372302	0.253689	0.818632	0.0411563	0	0	367.244	315.845	370.734	190.784	222.347	271.982	248.76	223.521	88.9339	161.486	185.528	715.653	187.896	0.248905	0	0	0	0	0.0917566	0	0	0	0	87.6873	99.2521	75.2155	87.5326	69.4578
T0594	4	2. City	N	0							0.0771553	0	0	0.0300078	0	0.0164574	0	0	0	0.0666882	0.00514117	265.348	168.278	241.067	142.637	210.127	405.608	194.088	218.546	152.564	136.39	97.3451	443.517	180.181	0	0	0	0	0	0.036853	0.258616	0	0.202042	0	78.1622	61.4017	78.5959	68.8966	70.5736
T0595	6	2. City	Y	1	BNT	BNT					0.95303	0.971191	0.936389	0.90487	0.909245	0.959746	0.952682	0.405097	0.692161	0.706248	0.675744	3250.51	3769.43	2749.06	3032.39	2220.49	4183.4	3465.46	3324.88	4683.36	5010.44	4584	3691.26	1238.12	0.818561	0.649003	0.691777	0.640244	0.729262	0.857064	0.516268	0.192245	0.138707	0.0836473	2458.61	3032.8	2551.41	2923.31	3063.12
T0596	4	2. City	Y	2	Moderna	Moderna	Moderna				0.973529	0.98323	0.949749	0.895915	0.917172	0.981446	0.977029	0.41844	0.560783	0.552949	0.530249	2514.83	3456.92	2555.01	2533.76	1900.98	3481.37	2668.8	3510.51	4554.98	4639.09	4392.36	1487.8	457.941	0.880718	0.844955	0.732274	0.707299	0.911171	0.911799	0.362032	0.152274	0.00682328	0	2656.95	3334.48	2782.13	2991.64	2494.34
T0597	11	2. City	Y	2	BNT	BNT	BNT				0.959518	0.960192	0.908468	0.875586	0.840389	0.962677	0.951751	0.737653	0.751526	0.71448	0.702207	10848.5	13038.4	9109.63	10765.5	8670.05	11658.6	11544.1	12352.6	16272.7	15170.6	17059.8	23766.3	9342.17	0.945161	0.823946	0.738841	0.789598	0.932862	0.909466	0.732632	0.476295	0.318792	0.117799	7461.83	11906.3	10957.8	9994.25	7915.96
T0598	11	2. City	Y	2	BNT	BNT	BNT				0.738963	0.819544	0.745234	0.769792	0.694454	0.905733	0.840211	0.25908	0.374305	0.463312	0.478169	7850.17	9851.86	6421.36	6079.21	5102.07	6911.49	7016.05	8449.79	13725.2	8764.26	11713.1	12935.4	4032.51	0.645622	0.466641	0.536827	0.313706	0.430513	0.371022	0.477638	0.619597	0.439849	0.343078	5728.81	4363.45	5089.86	6314.21	4280.16
T0599	24	1. PLWH	Y	3	BNT	AZ	AZ	BNT			0	0	0	0	0	0	0	0	0	0	0	464.956	760.396	1100.82	250.668	468.539	532.138	333.503	868.441	976.412	499.734	1413.99	900.216	2695	0	0	0	0	0	0	0.703704	0	0	0	889.2	352.99	1111.61	591.551	300.147
T0600	29	1. PLWH	Y	3	Moderna	AZ	AZ	Moderna			0.630529	0.555816	0.568441	0.466357	0.433287	0.448902	0.527942	0	0	0	0.0925946	5590.23	7078.41	3930.14	4802.71	3819.84	5754.58	4162.92	6254.39	7422.44	9022.13	7572.69	9269.59	1464.14	0.421695	0.389973	0.247982	0.152028	0.295165	0.466689	0.166353	0.211872	0.271899	0.207363	4655.83	5536.25	4983.94	5538.56	4948.8
T0601	30	1. PLWH	Y	3	BNT	AZ	AZ	BNT			0.991891	0.954687	0.943121	0.973406	0.939481	0.949179	0.919523	0.979013	0.988943	0.962912	0.969481	5514.63	7134.63	4761.14	4328.45	5077.63	6995.06	6390.44	8273.35	8531.7	9090.15	8385.8	4340.06	1745.08	0.996023	0.992498	0.991536	0.991137	0.991405	0.99244	0.971784	0.910618	0.667789	0.805745	5217.26	5408.12	4939.15	5626.65	6389
T0602	39	1. PLWH	Y	4	Moderna	Medigen	Medigen	BNT	Moderna		0.975518	0.954894	0.931672	0.959766	0.937072	0.945455	0.866722	0.973085	0.990439	0.984825	0.989723	9989.39	9885.15	8711.35	7272.97	6804.54	9885.95	11297.3	10353.6	11885.1	13534.7	12055.9	3364.51	4447.79	0.995591	0.992259	0.987245	0.992024	0.987678	0.996313	0.947146	0.735486	0.797941	0.766185	6887.52	8860.63	7791.98	7427.28	8858.24
T0603	48	1. PLWH	Y	3	Moderna	AZ	AZ	Moderna			0.968252	0.878982	0.824389	0.701751	0.712366	0.822148	0.917048	0.628635	0.334559	0.278167	0.350646	4279.03	6026.95	4715.03	3206.02	3678.27	5138.09	4242.2	2556.72	5135.09	5617.1	5256.25	3064.12	1587.13	0.526136	0.433422	0.6659	0.422618	0.412902	0.163758	0.388161	0.344849	0	0	3534.95	4691.2	3428.08	3744.14	3821.57
T0604	31	1. PLWH	Y	2	BNT	BNT	BNT				1	0.979566	0.946695	0.975755	0.951991	0.963101	1	0.895026	0.968883	0.969918	0.962973	5025.47	7043.65	5054.02	4985.67	4725.92	6415.62	5868.71	6635.98	6631.71	7490.92	7252.78	6278.91	5506.64	0.99968	0.994566	0.986	0.967573	1	1	0.836841	0.494962	0.767501	0.616602	4009.52	5968.58	4724.21	4400.91	5112.26
T0605	32	2. City	Y	3	Moderna	AZ	AZ	Moderna			0	0	0	0.0526089	0	0	0.138115	0	0	0	0	435.673	324.722	259.035	209.14	246.192	263.704	114.812	222.756	255.266	434.994	469.165	641.263	203.781	0	0	0.175697	0	0.129439	0.37557	0	0.0298408	0	0	179.577	82.9905	127.331	74.5439	110.742
T0606	41	2. City	Y	5	Spikevax	AZ	AZ	Moderna	Moderna	Spikevax	0.703498	0.679183	0.598719	0.236255	0.420777	0.796035	0.736912	0	0.315341	0.805059	0.845751	2329.86	3252.39	1376.93	1603.31	988.343	1593.66	1306.67	1793.91	4450.42	889.265	782.196	1683.67	1041.15	0.574068	0.130356	0.292741	0.11558	0.365283	0.459144	0.886433	0	0	0	3919.6	4797.19	3528.65	3749.78	3708.04
T0607	30	2. City	Y	1	BNT	BNT					0.824346	0.85749	0.533205	0.269028	0.371676	0.481271	0.648251	0.998104	0.0651352	0.412081	0.200359	944.555	861.733	1065.19	1120.33	930.52	7890.63	507.674	48.991	2932.96	2860.56	2995.94	2278.79	592.282	0.222531	0.032951	0.102189	0.15828	0.325724	0.366955	0.619325	0.222691	0.145106	0.16523	1778.96	1907.38	1531.63	1416.62	1563.5
T0608	34	2. City	Y	3	Moderna	Medigen	Medigen	Moderna			0.0476826	0.165007	0.112264	0	0	0.104555	0.377812	0.516665	0	0	0	1411.9	1542.61	684.27	823.321	721.586	855.363	457.297	145.059	2049.2	1653.05	2128.99	949.182	341.754	0.180349	0.071695	0.242975	0	0.25687	0.154445	0.486698	0	0	0	1282.81	717.475	791.03	725.956	598.62
T0609	51	2. City	Y	3	Moderna	AZ	AZ	Moderna			0.832697	0.843641	0.711495	0.335975	0.65251	0.90155	0.736244	0.750363	0.196687	0.361	0.472524	1487.8	1927.99	1441.31	1513.94	865.843	1420.61	1291.05	252.992	2890.91	2451.03	1787.33	1850.34	533.735	0.365455	0	0	0	0	0	0.43415	0.0871714	0	0	2684.41	2614.48	1930.53	1902.56	2538.7
T0610	36	2. City	Y	3	BNT	BNT	Moderna	BNT			0.917523	0.920253	0.849696	0.863357	0.823559	0.935648	0.879929	0.873315	0.550253	0.748444	0.478	1302.83	1723.1	1125.98	995.749	953.172	1149.02	1033.31	483.02	2983.94	1765.07	2919.59	2783.51	874.127	0.817917	0.526998	0.515955	0.526881	0.563987	0.63324	0.808604	0.153726	0.228374	0	2938.79	3319.62	2911.71	3144.96	3445.83
T0611	28	2. City	Y	4	Spikevax	AZ	AZ	BNT	Spikevax		0	0	0	0	0.187951	0	0	0	0	0	0	475.116	387.965	298.264	185.669	174.063	441.084	217.519	277.105	421.971	393.532	566.892	694.937	680.784	0	0	0.0298456	0	0.121145	0.141874	0.443415	0	0.0408467	0	216.557	135.42	132.683	148.241	150.631
T0612	30	2. City	Y	5	Spikevax	AZ	AZ	Moderna	Moderna	Spikevax	0.762548	0.649082	0.649632	0.667475	0.69855	0.677758	0.717532	0	0.25956	0.306774	0.134049	1301.94	2035.61	710.623	784.803	621.44	1033.53	657.242	2045.76	2646.06	2407.02	2771.09	1807.02	506.957	0.706518	0.367075	0.423327	0.276051	0.454334	0.44017	0.572071	0	0	0	2316.57	2618.41	2185.76	2568.94	2210.1
T0613	35	2. City	Y	5	Spikevax	AZ	AZ	Moderna	Moderna	Spikevax	0.876111	0.889943	0.815562	0.689467	0.772638	0.905324	0.869681	0	0.328455	0.443251	0.187024	1562.8	1930.58	1078.06	1061.35	522.486	1316.55	761.511	1092.35	2900.96	1992.75	2503.49	1780.66	536.458	0.836339	0.714515	0.688001	0.604479	0.64144	0.733404	0.727201	0.190439	0	0	2135.03	2020.09	1914.19	1879.97	1695.44
T0614	55	2. City	Y	4	Novavax	AZ	AZ	Moderna	Novavax		0.65193	0.360031	0.130849	0.0588483	0	0.245046	0	0	0	0	0	4140.83	4561.87	3968.47	3943.3	3517.67	3937.04	3681.2	3393.98	3912.09	4696.35	3734.42	1036.25	915.66	0.116067	0	0	0	0.529244	0.0368381	0	0	0	0	3113.83	4568.42	2852.94	3682.39	4648.91
T0615	45	2. City	Y	4	Moderna	AZ	AZ	Moderna	Moderna		0.695986	0.813432	0.697953	0.777458	0.630659	0.724997	0.717712	0.456387	0.373085	0.459981	0.418567	1972.84	2489.6	2367.16	1625.5	2016.85	2409.86	1684.82	1297.01	1920.53	1926.61	2023.57	1199.04	1604.41	0.464849	0.528996	0.500788	0.45026	0.471401	0.614387	0.586494	0.337309	0.588692	0.458725	2096.24	2132.59	1914.39	1565.11	2489.38
T0616	43	2. City	Y	5	Spikevax	AZ	AZ	BNT	Moderna	Spikevax	0.896884	0.873477	0.741136	0.748555	0.557578	0.607742	0.541416	0.494168	0.294637	0.446187	0.347068	8778.36	9774.6	6859.63	8642.33	9216.49	6688.64	9873.52	7811.1	7593.31	11059.5	9038.47	4646.99	5955.31	0.45979	0.632484	0.547878	0.427818	0.538478	0.540427	0.477681	0.312711	0.494444	0.349103	8724.14	13890.5	9908.01	9389.11	14304.9
T0617	48	2. City	Y	4	BNT	AZ	AZ	Moderna	BNT		0.945255	0.939316	0.890967	0.895061	0.847179	0.938507	0.88751	0.647796	0.583081	0.688508	0.636096	3242.57	3457.46	3061.85	2537.75	2657.94	3239.15	2448.81	3447.23	3995.9	3731.96	3895.08	1082.09	1650.6	0.923433	0.919257	0.793165	0.826743	0.869752	0.900812	0.75584	0.453969	0.569623	0.471634	3004.05	3621.7	3215.29	2447.79	4504.38
T0618	56	2. City	Y	4	Novavax	AZ	AZ	Moderna	Novavax		0.893566	0.841939	0.81275	0.85553	0.711097	0.881627	0.796684	0.632413	0.498861	0.652301	0.564518	2036.72	2856.66	2001.9	1517.85	1740.63	3313.45	1530.44	1888.07	4664.75	2298.27	3612.46	1655.42	1109.68	0.8415	0.75255	0.776906	0.62748	0.807345	0.8355	0.749165	0.30168	0.41475	0.0929549	2229.72	2174.85	1855.31	2124.5	1958.21
T0619	46	2. City	Y	5	Spikevax	AZ	AZ	Moderna	Moderna	Spikevax	0.884626	0.942432	0.898273	0.873998	0.880635	0.920244	0.915347	0.497393	0.42265	0.611566	0.579443	2679.77	2797.49	2415.46	2487.12	1596.97	2782.49	2194.32	2527.24	4244.27	3961.14	4028.94	3072.6	1116.49	0.712396	0.513393	0.563218	0.48036	0.473728	0.445623	0.501236	0.0748323	0.245218	0.12472	3000.14	2473.45	2641.84	2788.9	2383.6
T0620	55	2. City	Y	3	Moderna	AZ	AZ	Moderna			0.94798	0.941714	0.953803	0.973484	0.93735	0.976514	0.934858	0.918594	0.983759	0.962541	0.979954	4134.41	4466.59	3545.63	3173.22	2898.26	3223.97	3745.07	4112.18	7899.86	7538.21	7345.93	7174.42	2660.5	0.993667	0.987329	0.988187	0.988457	0.989274	0.98831	0.927848	0.815356	0.816923	0.75992	4423.31	5015.32	4588.42	4581.06	4308.9
T0621	55	2. City	Y	3	Moderna	AZ	AZ	Moderna			0.896884	0.873477	0.741136	0.748555	0.557578	0.607742	0.541416	0.494168	0.294637	0.446187	0.347068	7668.83	8548.67	6719.77	6289.54	5589.49	7379	7010.33	5750.16	8703.44	11432.5	10648.3	2655.57	4427.7	0.45979	0.632484	0.547878	0.427818	0.538478	0.540427	0.477681	0.312711	0.494444	0.349103	5344.2	9896.39	5204.53	5075.97	9447.67
T0622	59	2. City	Y	4	Novavax	AZ	AZ	Moderna	Novavax		0.918771	0.776298	0.630505	0.793291	0.735058	0.779809	0.500177	0.639436	0.54319	0.727566	0.653101	8686.86	8477.17	8577.89	8377.09	7925.04	10150.6	7818.83	9981.72	10091.2	10095.7	9662.31	4677.89	5955.31	0.887578	0.875754	0.820208	0.849942	0.861144	0.875773	0.0950466	0	0	0	8724.14	13890.5	9908.01	9389.11	14304.9
T0623	41	2. City	Y	3	Moderna	AZ	AZ	Moderna			0.853193	0.731238	0.0962493	0.846672	0.70197	0.439531	0.651938	0.884565	0.885859	0.953646	0.898542	8778.36	9774.6	6859.63	8642.33	9216.49	6688.64	9873.52	7811.1	7593.31	11059.5	9038.47	4646.99	9089.34	0.864045	0.956388	0.859463	0.849089	0.925239	0.798757	0.183229	0	0	0	5326.62	9935.61	6272.32	3701.65	14554.5
T0624	37	2. City	Y	4	Novavax	AZ	AZ	Medigen	Novavax		0.922107	0.925771	0.829386	0.861383	0.863745	0.858651	0.852889	0.57143	0.454323	0.593561	0.580544	4439.64	5470.5	4846.69	4457.22	3688.76	5531.39	4032.96	4917.05	6219.59	6023.86	6154.22	2227.98	3605.92	0.852132	0.839038	0.731174	0.774664	0.732504	0.804882	0.508708	0.202944	0.43969	0.336655	4518.41	4753.36	5346.29	4325.98	6318.99
T0625	36	2. City	Y	4	BNT	AZ	AZ	BNT	BNT		0.952527	0.938993	0.929105	0.952941	0.904115	0.893245	0.851353	0.857019	0.857512	0.885749	0.882021	7503.16	7855.15	6967.12	7063.7	5879.78	7918.64	6552.68	8224.63	9072.34	9099.98	9705.98	3406.75	4211.84	0.961928	0.973886	0.911873	0.945583	0.949083	0.947875	0.766968	0.102497	0.183149	0	7406.21	8024.63	7655.71	6062.3	11805.8
T0626	38	2. City	Y	3	Moderna	AZ	AZ	Moderna			0.317257	0.263191	0.146536	0.0770728	0.301113	0.330012	0.297396	0.12484	0.117266	0.0759548	0.183696	3307.01	3482.62	3868.01	3918.93	3098.31	5558.25	2984.13	1956.04	3959.14	4293.85	3261.36	2130.63	4021.58	0.0695705	0.36255	0.244769	0.208058	0.396671	0.470885	0	0.0476134	0	0.0629224	2772.78	3368.52	2040.87	1983.98	2233.12
T0627	39	2. City	Y	4	Novavax	AZ	AZ	BNT	Novavax		0.931553	0.884043	0.798661	0.891136	0.817849	0.854474	0.785319	0.524848	0.591222	0.665815	0.649436	11868	11841	10423.5	10909.2	10130.6	12273.1	10764.3	11144.5	12590.6	14076.7	12775.1	2656.23	3314.25	0.77322	0.820619	0.757914	0.845147	0.815622	0.830232	0.470861	0.252617	0	0	8981.93	14175.9	9947.11	7854.58	16854.2
T0628	37	2. City	Y	4	Novavax	AZ	AZ	Moderna	Novavax		0.798418	0.787041	0.535889	0.657679	0.436016	0.525665	0.3959	0.437412	0.186492	0.231859	0.319347	10608.9	10820.1	8499.11	9274.66	9536.41	11812.8	8713.88	7266.22	10945.5	10979.4	9343.54	3367.55	3652.1	0.65733	0.702142	0.426735	0.461983	0.527376	0.649767	0.288462	0.0566038	0	0	8286.27	13600	11040.9	9001.12	15963.5
T0629	15	2. City	Y	3	BNT	BNT	BNT	BNT			0.930153	0.936402	0.952828	0.962597	0.937418	0.976672	0.954795	0.861713	0.902345	0.906141	0.934465	3617.16	3832.68	2849.38	2677	1696.81	2697.75	1568.32	3183.65	5972.34	4537.25	5426.51	3372.04	828.741	0.989964	0.981447	0.963125	0.959509	0.982451	0.98747	0.840525	0.241012	0.480836	0.509086	3410	3249.24	3728.94	3605.5	3406.22
T0630	13	2. City	Y	3	BNT	BNT	BNT	BNT			0.946836	0.937886	0.952363	0.935045	0.923054	0.97021	0.942747	0.639171	0.839765	0.861089	0.853	3945.56	4310.51	3464.77	3774.76	2442.54	3264.57	2718.79	5612.91	6945.77	5441.07	7239.8	3660.19	937.667	0.983387	0.947248	0.941022	0.926963	0.959753	0.968693	0.740599	0.143988	0.0935477	0.381329	3860.2	3663.64	3962.76	3997.7	3686.01
T0631	9	2. City	N	0							0.948087	0.938317	0.912805	0.913138	0.917254	0.956549	0.938803	0.60407	0.57555	0.618372	0.660079	3335.67	4067.53	2690.96	2358.62	1461.65	2309.48	2172.06	3721.4	6248.81	5135.92	6641.23	6133.9	1730.1	0.931438	0.874718	0.840649	0.750288	0.83944	0.783411	0.726146	0.176214	0.148768	0.279761	4402.3	4259.71	4014.03	4536.45	3535.65
T0632	9	2. City	Y	2	Moderna	Moderna	Moderna				0.888604	0.891324	0.903427	0.874232	0.758438	0.920034	0.927182	0.564239	0.597684	0.753066	0.587426	913.179	1436.1	1357.16	695.73	788.945	1333.5	683.407	1584.93	2510.61	1285.71	2706.19	1414.36	841.903	0.912088	0.849316	0.721415	0.707614	0.812604	0.711303	0.485198	0	0.289722	0.156286	1936.97	1458.78	2173.92	2156.97	1454.71
T0633	10	2. City	Y	2	Moderna	Moderna	Moderna				0.888604	0.891324	0.903427	0.874232	0.758438	0.920034	0.927182	0.564239	0.597684	0.753066	0.587426	913.179	1436.1	1357.16	695.73	788.945	1333.5	683.407	1584.93	2510.61	1285.71	2706.19	1414.36	841.903	0.912088	0.849316	0.721415	0.707614	0.812604	0.711303	0.485198	0	0.289722	0.156286	1936.97	1458.78	2173.92	2156.97	1454.71
T0634	35	2. City	Y	4	Novavax	AZ	AZ	BNT	Novavax		0.639171	0.784676	0.703573	0.625505	0.581499	0.709757	0.622947	0.501941	0.435413	0.450795	0.430828	1721.44	1777.37	1241.9	1809.51	1794.5	2040.93	1689.12	1122.29	1907.13	1873.58	1967.14	1122.63	1866.96	0.547471	0.447949	0.308378	0.312928	0.297716	0.219045	0.216666	0.558703	0.0192905	0.271657	3155.15	1880.68	2244.96	1921.3	2783.76
T0635	54	2. City	Y	3	Medigen	AZ	AZ	Medigen			0.952114	0.933776	0.947693	0.919352	0.882105	0.955887	0.922926	0.763179	0.779133	0.742039	0.737644	332.88	608.76	248.553	341.847	250.96	372.891	443.629	505.602	532.115	658.311	632.171	535.798	316.338	0.894602	0.908624	0.864272	0.881859	0.877969	0.893666	0.434988	0.253955	0	0	404.538	441.588	354.949	340.53	389.689
T0636	67	2. City	Y	5	Spikevax	Moderna	Moderna	Moderna	Moderna	Spikevax	0.86498	0.900569	0.831545	0.642463	0.753662	0.867258	0.857984	0.407713	0.467995	0.513644	0.441461	283.277	323.982	241.666	272.334	136.806	304.304	302.261	299.304	355.736	422.628	601.249	12.2414	2.26928	0.792658	0.55998	0.377613	0.413494	0.545059	0.562185	0.232323	0.159034	0	0	174.254	296.635	247.056	151.347	220.647
T0637	71	2. City	Y	4	Medigen	AZ	AZ	Moderna	Medigen		0.96569	0.962619	0.956545	0.965721	0.982421	0.982677	0.958608	0.965661	0.982177	0.972223	0.971903	544.142	552.914	348.873	535.64	337.098	506.911	570.157	471.155	741.984	929.273	870.38	700.587	196.52	0.98975	0.984852	0.980825	0.985892	0.981234	0.97128	0.865248	0.852623	0.456891	0.507082	430.032	584.017	535.241	583.927	564.031
T0638	66	2. City	Y	4	Spikevax	BNT	BNT	Moderna	Spikevax		0.767615	0.850832	0.746767	0.552102	0.575442	0.712499	0.732185	0.196587	0.33586	0.235186	0.341745	2312.08	2724.97	1850.18	2245.33	2118.76	2982.6	1978.57	2847.18	4130.81	3772.9	3912.61	578.091	602.91	0.740816	0.642088	0.605479	0.483066	0.510751	0.669491	0.741786	0.747182	0.549784	0.676887	2878.24	2863.43	2858.14	3031.46	3669.12
T0639	41	2. City	Y	3	Moderna	Sinovac	Sinovac	Moderna			0.939253	0.912811	0.883258	0.883162	0.906036	0.952581	0.89472	0.877853	0.940993	0.896531	0.895255	4287.65	4664.98	4129.7	4235.41	3283.6	4518.29	3290.46	5597.44	6756.12	5913.78	6514.11	4593.17	5123.98	0.976029	0.935333	0.935945	0.933586	0.918543	0.94835	0.830098	0.840506	0.625612	0.671247	4629.73	5432.87	4551.02	4717.94	6711.34
T0640	24	2. City	Y	3	BNT	BNT	BNT	BNT			0.914965	0.954459	0.936695	0.819969	0.884449	0.801591	0.882962	0.592824	0.599012	0.605538	0.618816	410.572	408.676	211.72	367.124	201.186	713.46	371.383	307.342	444.297	635.397	577.581	676.104	287.745	0.821068	0.675421	0.605868	0.609499	0.72975	0.690743	0.513002	0.501249	0.274949	0	252.977	323.27	294.383	224.761	252.447
T0641	6	2. City	Y	1	BNT	BNT					0.945384	0.934209	0.9022	0.848636	0.851753	0.94821	0.904678	0.526173	0.562514	0.598471	0.61161	3622.54	3416.03	2802.3	2865.47	2278.41	3202.12	2873.63	3889.77	4867.68	4894.81	5201.09	920.627	799.697	0.952921	0.889582	0.85161	0.846148	0.864283	0.905291	0.695706	0.701707	0.593813	0.609311	4281.59	4638.89	3578.55	3675.35	6361.55
T0642	42	2. City	Y	3	Moderna	Moderna	Moderna	Moderna			0.666748	0.80724	0.73144	0.332871	0.433688	0.671811	0.498657	0	0.198517	0	0.0662056	3358.98	3290.49	2128.87	1965.32	1680.72	3136.86	2461.44	2859.08	4637.59	3589.07	3952.59	1423.77	1657.48	0.195404	0.0704888	0.338423	0.253366	0.0724983	0.197831	0	0	0	0	3250.03	2944.76	2263.79	2380.32	2286.53
T0643	36	2. City	Y	3	BNT	AZ	AZ	BNT			0.911385	0.933017	0.924088	0.700392	0.725067	0.921241	0.8876	0	0.0470808	0.0545958	0.00854571	490.356	546.257	265.922	551.89	366.009	527.408	641.621	543.493	539.929	1128.95	808.155	1418.12	454.764	0.78497	0.517896	0.356706	0.154488	0.487913	0.466792	0	0	0	0	374.562	705.419	527.353	458.558	741.162
T0644	41	2. City	Y	4	Moderna	AZ	AZ	BNT	Moderna		0.856068	0.870849	0.893964	0.698931	0.839761	0.962644	0.5595	0.646013	0.813158	0.739264	0.792467	3245.43	3708.41	2491.82	3024.56	1636.01	2849.9	3298.32	5180.79	5672.79	4473.97	4912.68	2481.24	821.026	0.195404	0.0704888	0.338423	0.253366	0.0724983	0.197831	0	0	0	0	5449.5	3926.63	3899.37	4318.18	3097.71
T0645	49	2. City	Y	4	Spikevax	AZ	AZ	Moderna	Spikevax		0.905214	0.929222	0.914431	0.424301	0.391304	0.910364	0.698483	0	0.295234	0.26497	0.189755	544.74	536.271	324.317	526.913	308.186	638.172	530.714	502.54	629.979	1010.02	823.043	1241.09	347.2	0.754108	0.52034	0.000115513	0.0207312	0.580577	0.56492	0.268214	0	0	0	474.576	764.858	515.803	417.898	693.462
T0646	40	2. City	Y	3	Moderna	Moderna	Moderna	Moderna			0.937303	0.955028	0.950644	0.941673	0.934138	0.971397	0.952899	0.621529	0.826135	0.841943	0.828224	784.091	737.096	434.819	766.146	424.427	568.403	786.504	863.848	893.432	1465.38	1233.8	2257.13	767.925	0.914879	0.92194	0.794502	0.84772	0.937023	0.922557	0.30389	0	0	0	506.233	1031.21	720.04	506.842	947.025
T0647	40	2. City	Y	3	BNT	AZ	AZ	BNT			0.922123	0.930361	0.929185	0.901946	0.923591	0.966965	0.947547	0.440174	0.56426	0.580616	0.554812	846.543	954.563	458.776	770.359	405.948	666.553	900.535	1011.2	1076.51	1761.07	1441.85	1246.74	609.529	0.910534	0.870083	0.759848	0.806688	0.883058	0.87999	0.0268644	0.124896	0	0	638.184	1229.44	820.609	568.68	1157.07
T0648	33	2. City	Y	3	Medigen	AZ	AZ	Medigen			0.956865	0.929791	0.939914	0.959078	0.933904	0.96475	0.943265	0.884842	0.904734	0.933028	0.933511	671.139	853.226	373.429	736.656	511.16	695.722	795.095	754.384	853.616	1377	958.181	2491.6	816.487	0.966019	0.960787	0.950329	0.941629	0.970102	0.968544	0.686224	0.386345	0.360489	0.185552	469.253	913.175	681.446	495.548	901.278
T0649	58	2. City	Y	5	Spikevax	AZ	AZ	BNT	Moderna	Spikevax	0.841654	0.883302	0.792918	0.607786	0.673737	0.81549	0.715254	0	0	0.123016	0	516.353	553.284	342.584	402.332	249.172	397.724	588.511	470.39	524.673	852.167	737.151	1581.97	382.147	0.544649	0.279257	0.121405	0	0.259118	0.215147	0.289706	0	0	0	320.213	693.083	400.022	276.151	558.173
T0650	49	1. PLWH	Y	3	Moderna	AZ	AZ	Moderna			0.728479	0.756167	0.701985	0.420315	0.491386	0.570349	0.744514	0.308451	0.35885	0.428054	0.440903	256.981	314.736	221.302	260.297	175.255	430.835	281.173	257.968	320.013	383.712	319.521	139.364	68.0784	0.571834	0.457244	0.340072	0.261429	0.474237	0.41277	0.324952	0.368859	0.344196	0.0424929	188.822	258.784	194.94	182.124	212
T0651	43	1. PLWH	Y	3	BNT	AZ	AZ	BNT			0.966677	0.950285	0.962178	0.971567	0.96578	0.985094	0.94612	0.936687	0.973134	0.974481	0.972005	325.709	512.971	284.489	343.05	205.954	434.383	447.924	406.855	493.043	521.193	548.568	308.861	144.78	0.976937	0.97795	0.893959	0.944968	0.975085	0.969912	0.710294	0.775187	0.638832	0.524079	273.428	363.644	642.571	262.315	362.91
T0652	65	2. Country	Y	4	Medigen	Moderna	Moderna	Moderna	Medigen		0.97907	0.990983	0.952161	0.88238	0.932949	0.983231	0.954499	0.547846	0.585499	0.473878	0.334259	9640.08	8911.35	5291.19	8262.1	4756.32	7086.9	6395.91	8611.31	14281.1	15036.8	14134.5	11265.9	3696.66	0.964821	0.813979	0.804718	0.76686	0.847446	0.896852	0.793826	0.497429	0.0150844	0.0131401	10292.5	12200.4	10088.2	11587.6	11420.7
T0653	61	2. Country	Y	4	Novavax	Moderna	Moderna	Moderna	Novavax		0.987639	0.982234	0.970033	0.956309	0.898506	0.987007	0.95933	0.393163	0.794035	0.688748	0.693395	12874.2	16688	9326.44	7426.14	8452.77	8397.93	9676.65	14726.4	16752.7	20066.8	17320.2	18320.7	3480.62	0.988196	0.952232	0.914383	0.897271	0.948962	0.959535	0.901079	0.674975	0.261518	0.196463	13773.9	14160.5	10209.3	14584.3	13408.4
T0654	59	2. Country	Y	4	Novavax	Moderna	Moderna	Moderna	Novavax		0.989573	0.983401	0.971799	0.941516	0.921209	0.984506	0.959018	0.6744	0.810177	0.739612	0.692942	9805.32	12070.9	6807.37	8575.96	6031.1	6312.34	7279.26	8037.96	14813.6	15997.7	13843.2	12453.3	2309.22	0.97091	0.914398	0.884643	0.835256	0.915473	0.929492	0.875217	0.666008	0.118872	0.0482279	10670.7	12080.7	9186.99	11133.9	11677
T0655	45	2. Country	Y	4	Spikevax	Moderna	Moderna	Moderna	Spikevax		0.99363	0.9917	0.981517	0.988272	0.981805	0.991468	0.973198	0.908916	0.969117	0.966275	0.96181	9317.95	10566.8	8378.35	6092.15	5630.51	9081.04	8269.61	11500.2	12052.2	15883.5	15426.3	22204.1	8464.42	0.996338	0.988332	0.987236	0.986923	0.992531	0.994918	0.957715	0.909555	0.792835	0.776902	10632.9	11473.7	9150.37	11420.7	11544.8
T0656	60	2. Country	Y	3	Medigen	Medigen	Medigen	Medigen			0.920223	0.927232	0.804702	0.745214	0.633698	0.930228	0.916478	0	0.125214	0	0	7184.71	10208	7377.84	6024.45	5766.13	9258.03	7126.57	6562.11	12294.8	11549.5	11079.4	8021.9	2542.05	0.667844	0	0	0	0.219671	0.210052	0.531401	0	0	0	9363.21	8824.47	7922.98	9094.36	8614.44
T0657	39	2. Country	Y	4	Moderna	AZ	AZ	BNT	Moderna		0.990976	0.991252	0.990554	0.993715	0.988092	0.993626	0.980834	0.97897	0.994818	0.994961	0.993246	12240.1	14149.8	9970.88	7734.88	7682.31	10616.8	9898.07	15982.5	18576.8	19487.8	18978.9	27214.6	7139.61	0.998256	0.996022	0.997113	0.997016	0.997833	0.997729	0.980254	0.976731	0.918183	0.909369	12668.7	12980.7	10928.2	12951.2	12641.9
T0658	34	2. Country	Y	4	Novavax	AZ	AZ	BNT	Novavax		0.991203	0.987169	0.984778	0.992067	0.989316	0.991027	0.969147	0.956601	0.988909	0.988279	0.988816	11695.9	15671.3	10990.9	11244.5	9757.65	14339	12851.6	13304.5	18706.3	14718.9	16634.6	27947.2	9234.16	0.998487	0.994608	0.996233	0.996702	0.996972	0.997077	0.956126	0.955204	0.885637	0.898714	10212.4	11988.2	9788.71	10149.8	11633.8
T0659	37	2. Country	Y	3	Spikevax	Moderna	Moderna	Spikevax			0.990142	0.985734	0.975605	0.988502	0.98186	0.985487	0.960732	0.938598	0.982003	0.97193	0.970474	11418.3	13920.9	11791.9	9691.78	7801.83	12174.5	12645	15210.5	19025.9	21050.7	15997.8	31042.4	7865.33	0.996213	0.994674	0.994508	0.995443	0.996776	0.995289	0.977028	0.966377	0.858665	0.843668	13533.5	14861.2	11518.1	13863.8	13758.2
T0660	8	2. Country	Y	2	BNT	BNT	BNT				0.994996	0.991306	0.982232	0.939704	0.975821	0.990472	0.970927	0.921532	0.975296	0.951608	0.927294	7088.49	6828.77	6229.11	6369.91	4616.84	7447.18	7054.32	6730.9	9845.99	10642.8	9080.58	10305.4	7209.96	0.994033	0.994146	0.991693	0.995252	0.989032	0.995965	0.944699	0.89239	0.844787	0.798475	7297.94	8163.63	6911.09	8121.9	8228.66
T0661	9	2. Country	Y	2	BNT	BNT	BNT				0.989069	0.986776	0.958349	0.964969	0.961153	0.978236	0.968513	0.606733	0.767997	0.810649	0.732971	8013.63	10951.8	7531.77	6697.91	5091.93	8469.67	7081.27	9502.72	13180.4	13793.6	12984.3	16149.3	10976.1	0.988196	0.971727	0.947551	0.942159	0.976234	0.987545	0.866199	0.681091	0.6272	0.55383	10426.7	10671	8388.07	10912.2	10504.6
T0662	9	2. Country	Y	2	Moderna	Moderna	Moderna				0.99127	0.99189	0.976809	0.963412	0.969454	0.990327	0.968412	0.939918	0.975797	0.977692	0.965365	8935.17	8160.2	6582.17	8850.4	5966.12	7155.49	6570.47	9302.16	9498.44	14026.4	12207.5	8910.82	7507.23	0.995388	0.986108	0.980283	0.982073	0.991644	0.995763	0.925951	0.940985	0.896454	0.879755	7419.8	9132.32	7246.04	7720.09	8541.08
T0663	72	2. Country	Y	4	Moderna	Moderna	Moderna	Moderna	Moderna		0	0	0	0	0	0	0	0	0	0	0	106.079	257.78	50.0101	150.762	152.305	162.007	73.8079	53.9666	113.121	64.0126	70.2412	338.994	179.273	0	0	0	0	0	0	0	0	0	0	73.9599	29.9999	61.4119	71.7203	64.9947
T0664	66	2. Country	Y	4	Novavax	Moderna	Moderna	Moderna	Novavax		0.994393	0.99228	0.993039	0.987721	0.987508	0.990956	0.977164	0.964269	0.985984	0.982469	0.983665	8820.73	8996.42	6171.91	8170.32	5400.42	7716.8	9199.44	10735.5	11271.2	13865.3	12017.7	11336.5	3272.76	0.997533	0.994883	0.993593	0.994615	0.995502	0.99752	0.955715	0.955886	0.904282	0.903191	8301.16	10828	8020.45	8762.3	10360.4
T0665	13	2. Country	Y	3	BNT	BNT	BNT	BNT			0.993985	0.990429	0.985885	0.985457	0.9838	0.984475	0.961672	0.968106	0.988124	0.993576	0.990253	9544.16	12494.8	8476.87	8825.12	7282.02	10766.1	10524.1	13471.7	14979.2	16440	14924.3	18123.9	8371.83	0.997033	0.99533	0.994988	0.995381	0.996698	0.996517	0.958163	0.964121	0.949602	0.938687	11389.3	11066.6	9776.32	12564	11038.8
T0666	14	2. Country	Y	3	BNT	BNT	BNT	BNT			0.992938	0.993035	0.981232	0.987438	0.986379	0.988538	0.968613	0.986166	0.993509	0.99275	0.989837	9887.5	10334.1	5371.75	7684.03	5116.07	5643.03	10288.6	8902.19	7186.53	14881.5	11181.3	15997.7	6980.76	0.997541	0.996226	0.996008	0.996886	0.997008	0.997458	0.968789	0.974176	0.940081	0.944899	6567.87	9310.35	6831.37	6821.33	8852.11
T0667	12	2. Country	Y	2	BNT	BNT	BNT				0.994961	0.991866	0.989231	0.988818	0.985896	0.987861	0.970323	0.966187	0.988605	0.993413	0.991335	9879.73	12792.5	8050.14	8868.15	6237.65	10133.9	10166	11063.9	14068.7	16765.8	15030.1	24575.1	11706.8	0.996904	0.995496	0.994439	0.994185	0.997079	0.997543	0.971404	0.955914	0.945498	0.936509	10863.1	10850.2	10000.6	11803.6	10321.3
T0668	55	1. Elderly care	Y	4	Moderna	AZ	AZ	BNT	Moderna		0.948038	0.951596	0.970319	0.942678	0.938912	0.979948	0.917835	0.960067	0.987168	0.975379	0.981529	9007.49	11312.4	9091.36	8216.96	7962.18	10683.8	10417.5	11798.8	10234.1	11171.3	11831.4	16204.8	7333.41	0.994442	0.986453	0.981314	0.98609	0.987463	0.990616	0.952912	0.855488	0.860675	0.874163	5391.23	6659.7	6548.82	5635.41	7132.12
T0669	66	1. Elderly care	Y	4	Moderna	AZ	AZ	BNT	Moderna		0.938512	0.923065	0.951887	0.899118	0.869498	0.966179	0.901854	0.818868	0.835218	0.907724	0.875285	5502.08	7008.14	5110.62	5082.26	4355.15	7216.19	6031.16	7835.11	8847.25	8164.87	9085.54	5294.89	3140.23	0.976694	0.96294	0.85471	0.895729	0.956604	0.951648	0.923803	0.740338	0.81275	0.842704	4328.06	5470.36	5608.2	4219.92	5460.67
T0670	39	1. Elderly care	Y	4	Moderna	AZ	AZ	BNT	Moderna		0.946771	0.941832	0.959296	0.933912	0.932162	0.976667	0.894415	0.849969	0.934418	0.886331	0.861993	5248.99	7780	6299.78	5039.23	5178.37	7387.26	6235.01	8199.86	8234.76	7828.81	8687.76	10268.7	4325.25	0.972988	0.964458	0.942207	0.96255	0.958532	0.954935	0.915214	0.729687	0.698341	0.7027	5219.22	5545.22	5400.3	4866.25	5373.92
T0671	52	1. Elderly care	Y	4	Moderna	AZ	AZ	BNT	Moderna		0.884568	0.912805	0.923652	0.85604	0.905609	0.968212	0.828948	0.588105	0.355309	0.473167	0.199597	5490.73	7568.45	6510.9	5126.2	4925.32	7795.24	6053.03	7902.09	9964.69	7737.88	8974.45	9066.19	4081.07	0.771866	0.702368	0.704133	0.518716	0.767491	0.786708	0.779564	0.552933	0.423632	0.52722	5933.32	5544.38	6197.53	5472.77	5512.55
T0672	59	1. Elderly care	Y	4	Moderna	AZ	AZ	BNT	Moderna		0.868951	0.775832	0.853132	0.855746	0.735941	0.912168	0.694872	0.863341	0.937151	0.911623	0.863163	5774.01	7330.28	7382.63	5661.54	4991.49	8172.07	6396.69	7072.3	9912.22	6812.97	8367.48	4480.36	3088.49	0.913778	0.899641	0.820405	0.910045	0.873925	0.834637	0.862612	0.30968	0.328545	0.303771	5887.38	4722.89	5167.89	5454.13	4638.89
T0673	65	1. Elderly care	Y	4	Moderna	AZ	AZ	BNT	Moderna		0.805419	0.776519	0.802399	0.770176	0.710619	0.855984	0.652771	0.808818	0.926284	0.87541	0.827755	4866.5	9237.92	6934.64	5260.71	5468.07	10013.7	6648.57	6618.37	10691.4	7330.17	9024.08	5346.68	4642.04	0.865795	0.818941	0.770603	0.876764	0.771638	0.739946	0.846671	0.322058	0	0.136435	7074.94	4792.42	7329.42	7035.93	5250.06
T0674	47	1. Elderly care	Y	4	Moderna	AZ	AZ	BNT	Moderna		0.939807	0.884821	0.787863	0.898475	0.852725	0.924664	0.800089	0.484076	0.688601	0.701386	0.733914	4307.71	5283.31	4559.04	4797.76	4300.51	3769.94	4369.37	5919.78	4798.2	4888.61	5710.17	3176.85	4706.82	0.875219	0.78428	0.834482	0.798598	0.824087	0.88469	0.318972	0.431664	0.221087	0.399198	3735.48	5131.54	4608.77	4037.97	4699.45
T0675	62	1. Elderly care	Y	4	Moderna	AZ	AZ	BNT	Moderna		0.935977	0.859486	0.826921	0.902056	0.859628	0.87717	0.829057	0.877609	0.954784	0.939938	0.945593	7035.64	8473.18	7324.69	6924.37	6181.18	7571.99	6854.4	7031.24	7070.18	8906.79	7867.94	2517.69	4093.87	0.95177	0.962068	0.949197	0.961455	0.952702	0.94818	0.836792	0.646548	0.680236	0.54192	6137.31	7211.52	6441.88	5866.63	9872.83
T0676	61	1. Elderly care	Y	4	Moderna	AZ	AZ	BNT	Moderna		0.92628	0.894247	0.733181	0.890704	0.85657	0.857845	0.781761	0.963947	0.969116	0.960158	0.969469	5398.4	7350.05	6813.21	6159.26	6818.25	7012.36	5997.41	6082.39	6891.34	7015.84	7071.33	4085.18	5006.51	0.952619	0.976441	0.959433	0.975119	0.968405	0.959718	0.925213	0.721761	0.61753	0.619498	4636.2	5815.19	6146.45	5366.73	9037.57
T0677	66	1. Elderly care	Y	4	Moderna	AZ	AZ	BNT	Moderna		0.888522	0.810511	0.629185	0.882224	0.831971	0.744227	0.75485	0.928356	0.93284	0.924374	0.938451	6217.93	6841.27	5250.99	6015.86	6996.13	6297.1	6897.99	6733.13	7121.28	7122.52	8585.81	3086.14	5181.71	0.923757	0.976278	0.943382	0.959763	0.966083	0.950226	0.842654	0.637724	0.482187	0.487769	4889.06	6256.51	6597.09	5327.6	8689.1
T0678	58	1. Elderly care	Y	4	Moderna	AZ	AZ	BNT	Moderna		0.884835	0.795393	0.618876	0.836242	0.826365	0.81031	0.683058	0.921972	0.947879	0.949128	0.958198	7776.14	7143.22	6151.5	7932.84	6783.05	6446.84	8063.16	8645.17	8769.18	9068.97	9318.99	4050.63	5711.83	0.932528	0.964442	0.946462	0.958734	0.941936	0.925572	0.888109	0.742718	0.626768	0.658422	7334.36	8741.13	7825.28	6367.13	11776.6
T0679	66	1. Elderly care	Y	4	Moderna	AZ	AZ	BNT	Moderna		0.832256	0.67946	0.345308	0.804889	0.683584	0.703775	0.554314	0.790041	0.842507	0.811869	0.857823	6878.79	6009.36	4453.38	6070.22	5762.74	6255.16	5987.59	6714.63	8694.71	10070.6	8559.04	7612.2	8754	0.889433	0.966242	0.858068	0.886516	0.952496	0.915568	0.773653	0.633794	0.529072	0.432356	4845.58	8023.67	6165.08	5160.05	9214.47
T0680	56	1. Elderly care	Y	4	Moderna	AZ	AZ	BNT	Moderna		0.968252	0.947519	0.942289	0.946213	0.886822	0.876105	0.83907	0.839195	0.949837	0.945862	0.964519	2569.86	3927.58	2964.44	3034.17	3201.14	3452.12	3015.43	3937.59	4532.43	4035.54	4848.85	1797.4	1936.74	0.975026	0.968554	0.947494	0.964131	0.971415	0.974991	0.842018	0.808555	0.692592	0.740686	3908.47	4532.07	4237.56	3951.14	5622.05
T0681	49	1. Elderly care	Y	4	Moderna	AZ	AZ	BNT	Moderna		0.945865	0.914568	0.881284	0.943071	0.884182	0.908041	0.805275	0.947227	0.976812	0.971688	0.974365	4038.39	4421.32	4414.91	3349.09	3952.48	4836.11	4238.92	4285.12	5247.8	4597.12	5211.93	2775.17	4530.61	0.97432	0.974716	0.959812	0.978206	0.972533	0.969211	0.889015	0.717762	0.641896	0.629139	4642.68	4779.19	5058.19	5408.01	6319.43
T0682	56	1. Elderly care	Y	4	Moderna	AZ	AZ	BNT	Moderna		0.943148	0.910458	0.872994	0.920334	0.885988	0.922453	0.78346	0.936011	0.976712	0.96173	0.97551	3496.09	4776.98	5224.42	4009.85	4330.47	4719.47	4122.89	3892.96	4574.18	4369.51	4624.11	2147.24	4354.41	0.971644	0.976403	0.962238	0.979979	0.973462	0.969277	0.882266	0.75692	0.604019	0.686624	3957.19	3670.17	4976.92	4014.43	4669.74
T0683	36	1. Elderly care	Y	4	Moderna	AZ	AZ	BNT	Moderna		0.958435	0.932514	0.905516	0.93226	0.896412	0.916885	0.794278	0.806272	0.92201	0.874087	0.896559	2853.47	4447.1	3411.49	2854.22	3515.2	3746.02	3180.26	3881.48	4582.59	3856.62	4728.99	3104.75	3479.91	0.960432	0.938508	0.904777	0.94802	0.911665	0.96492	0.748467	0.668471	0.632427	0.539307	3310.56	3558.57	4259.25	3575.68	4937.97
T0684	61	1. Elderly care	Y	4	Moderna	AZ	AZ	BNT	Moderna		0.949073	0.938282	0.895579	0.934929	0.915453	0.927162	0.815378	0.854645	0.928047	0.897415	0.921905	3447.75	4200.07	4473.23	2976.69	3557.2	4800.73	3167.37	4026.55	5251.54	4420.37	5100.04	2058.87	2002.51	0.960902	0.940671	0.943812	0.93319	0.948213	0.96263	0.703745	0.687222	0.626422	0.60328	3475.53	4211.29	4189.9	4353.19	5183.58
T0685	44	1. Elderly care	Y	4	Moderna	AZ	AZ	BNT	Moderna		0.948714	0.929196	0.873207	0.865736	0.916796	0.942597	0.788109	0.931597	0.968233	0.953101	0.966448	3723.46	4289.37	5823.54	5446.02	3581.91	4280.42	3650.81	4754.13	6675.73	4611.7	5787.95	1795.07	2906.62	0.964537	0.972204	0.95656	0.969608	0.96825	0.968277	0.91613	0.767536	0.646862	0.6914	5167.82	3413.8	4082.66	5448.37	4925.11
T0686	51	1. Elderly care	Y	4	Moderna	AZ	AZ	BNT	Moderna		0.962022	0.949421	0.850422	0.963449	0.930081	0.876405	0.894482	0.938561	0.964911	0.951044	0.939427	10065.7	10694.3	8949.82	9158.44	7440.82	9083.44	8809.65	11974.1	12523.3	12860.8	13898.5	9958.79	9255	0.965786	0.970826	0.964144	0.964747	0.968645	0.954522	0.843558	0.536154	0.747007	0.427471	9870.32	13265.2	10678.5	11201.9	18634.2
T0687	58	1. Elderly care	Y	4	Moderna	AZ	AZ	BNT	Moderna		0.960579	0.961192	0.956242	0.94899	0.949961	0.943536	0.890701	0.85283	0.842056	0.850719	0.819997	9362.01	8183.81	7506.08	9445.55	8030.34	8933.37	9395.3	9624.63	11074.2	11807.7	10924.6	4661.94	7204.3	0.959844	0.964961	0.951296	0.936011	0.93534	0.913007	0.817678	0.595043	0.525499	0.490431	6946.75	12730.8	7838.72	7994.3	16814.3
T0688	27	1. Elderly care	Y	4	Moderna	AZ	AZ	BNT	Moderna		0.936539	0.916956	0.81654	0.930445	0.880853	0.868252	0.904289	0.905704	0.913177	0.904912	0.875613	7420.48	8527.8	7554.63	6980.91	7799.35	7727.62	5766.9	9667.67	10059.4	10020.3	10588	1410.34	1474.39	0.966856	0.987712	0.947729	0.961304	0.978649	0.953378	0.903511	0.605665	0.656319	0.442419	6936.88	9257.37	7048.04	6617.84	12070
T0689	71	1. Elderly care	Y	4	Moderna	AZ	AZ	BNT	Moderna		0.946717	0.908624	0.882858	0.925954	0.879501	0.908637	0.86246	0.964155	0.980943	0.973465	0.973561	5834.61	7383.5	6678.55	6350.77	7039.36	7028.09	6342.73	8203.59	7457.77	7640.68	8379.25	8920.88	9347.87	0.973107	0.981255	0.961016	0.972932	0.961229	0.931806	0.902967	0.748975	0.513747	0.445589	5408.34	7951.61	6324.57	6355.51	11393.5
T0690	53	1. Elderly care	Y	4	Moderna	AZ	AZ	BNT	Moderna		0.941704	0.848693	0.796869	0.938303	0.81019	0.872595	0.849226	0.937117	0.963	0.974564	0.947185	9272.03	9450.86	8144.28	8364.6	8503.44	9674.19	8107.05	10126.2	12353.2	12202.1	10946.6	4537.02	7058.22	0.943708	0.976945	0.914148	0.948159	0.961389	0.886284	0.852076	0.4918	0.609091	0.18152	9085.54	10811.2	7571.09	8741.24	15045.8
T0691	63	1. Elderly care	Y	4	Moderna	AZ	AZ	BNT	Moderna		0.908777	0.782472	0.576636	0.926493	0.698955	0.648493	0.756351	0.931098	0.906135	0.950623	0.908397	6092.69	7872.95	7051.09	5223.89	8317.53	7693.87	6773.68	9398.89	8721.51	7282.83	10975.3	2489.78	7247.47	0.883474	0.980326	0.869607	0.910784	0.961261	0.841555	0.839752	0	0.711752	0	7721.35	8184.38	9198.9	7691.92	9772.19
T0692	58	1. Elderly care	Y	4	Moderna	AZ	AZ	Moderna	Moderna		0.938817	0.927974	0.89442	0.937405	0.903168	0.933173	0.88113	0.979182	0.978799	0.980339	0.973069	8556.46	9178.67	8178.48	8300.87	7648.34	8119.49	7996.55	9180.49	9789.89	9554.57	10206.8	5788.89	9198.77	0.981668	0.992952	0.963731	0.979277	0.981238	0.966893	0.937256	0.900112	0.63592	0.461669	6372.28	8272.39	8138.13	6410.85	10551.6
T0693	68	2. Suburban	Y	3	Moderna	Moderna	Moderna	Moderna			0.994873	0.992363	0.988421	0.987374	0.989854	0.994413	0.981823	0.979789	0.987978	0.98723	0.988335	8906.19	11742.5	8434.05	7406.28	6648.07	9895.8	9247.08	10157.6	10496.1	14812	12400.2	14531.5	9190.59	0.998515	0.99725	0.997802	0.997457	0.99774	0.997728	0.988209	0.96902	0.958313	0.949457	7220.06	8412.04	7925.23	8340.73	7973.14
T0694	70	2. Suburban	Y	3	Moderna	Moderna	Moderna	Moderna			0.994472	0.988905	0.983344	0.97407	0.976138	0.991901	0.979059	0.895974	0.92166	0.891645	0.933769	5510.15	8070.33	4573.08	4220.12	4551.26	5645.4	5764.44	7097.57	7991.4	9836.84	8257.54	8803.47	1568.53	0.993896	0.986995	0.983662	0.98391	0.985523	0.98969	0.979643	0.849195	0.874161	0.84647	3479.48	6927.74	5337.2	5369.98	6083
T0695	61	2. Suburban	Y	5	Spikevax	AZ	AZ	Moderna	Novavax	Spikevax	0.9311	0.929534	0.894153	0.827617	0.836671	0.93323	0.921702	0.505868	0.611065	0.564385	0.634582	6279.3	7954.57	4724.01	4649.24	4064.84	6844.09	5949.54	5630.52	6133.09	7634.95	7342.49	5892.84	1061.12	0.778728	0.67699	0.791227	0.721365	0.773825	0.866463	0.822935	0.554931	0.537473	0.562152	3722.93	5347	4113.75	4432.26	4146.55
T0696	45	2. Suburban	Y	3	Medigen	AZ	AZ	Medigen			0.992996	0.987021	0.976533	0.976443	0.979768	0.982481	0.968051	0.87872	0.892936	0.873846	0.830564	20087	23740.5	16345.5	19287.6	13774.2	24243	21418.4	22518.6	28545.9	30656.6	25024.6	27916.1	13186.8	0.994189	0.990222	0.981832	0.982899	0.976133	0.9822	0.951274	0.861206	0.803438	0.761752	20305.6	22771.1	17308.3	21511.8	22877.3
T0697	14	2. Suburban	Y	3	BNT	BNT	BNT	BNT			0.992263	0.984822	0.976817	0.977963	0.979806	0.987693	0.96994	0.933801	0.931649	0.895512	0.886035	17322.3	21691.3	15151.6	17888.6	14647.8	21981.7	19754.4	23043	24789.9	26572.5	22574.1	24268.2	3344.01	0.995718	0.994246	0.987753	0.986549	0.994283	0.995293	0.96526	0.873074	0.815306	0.776978	16122.4	18667.8	14061.9	17640.4	18180.9
T0698	15	2. Suburban	Y	3	BNT	BNT	BNT	BNT			0.990176	0.981747	0.964656	0.947092	0.946746	0.978611	0.964111	0.696133	0.66928	0.732471	0.697422	14809.9	18670	12819.7	14039.5	11887.2	19936.7	16903.2	19483.5	21689.4	25312.6	21364	17939.3	3652.63	0.961047	0.910661	0.874739	0.860918	0.936955	0.964921	0.925643	0.741061	0.716532	0.664603	15737.8	17156	13213.7	17295.3	16463.5
T0699	46	2. Suburban	Y	3	Medigen	AZ	AZ	Medigen			0.992208	0.984661	0.971833	0.947947	0.948008	0.982125	0.963518	0.759329	0.775184	0.693732	0.609575	14150.7	19193.7	11572.1	13795.1	11884	19134.9	15635.6	17051.9	22461.2	24969.3	22260.7	27932.1	12087.6	0.987925	0.976748	0.877354	0.845473	0.952444	0.983155	0.963309	0.808004	0.712496	0.607685	17869.4	18295.2	13953.5	18566.5	17717.3
T0700	59	2. Suburban	Y	4	Novavax	AZ	AZ	Moderna	Novavax		0.978466	0.973291	0.941388	0.925379	0.910183	0.949108	0.932162	0.521615	0.526386	0.47568	0.464251	11395.9	15315.5	10344.3	10694.7	9674.79	15529	12651.2	14494.1	15523.2	18372.7	16779.6	14467.5	3129.34	0.806617	0.610999	0.681045	0.644046	0.690225	0.812841	0.880974	0.59768	0.589268	0.46887	11603.3	12766.2	9840.27	12168.7	11887.6
T0701	5	2. Suburban	Y	2	BNT	BNT	BNT				0.989155	0.981604	0.940192	0.9405	0.943412	0.97598	0.95893	0.490399	0.595474	0.607805	0.607973	9405.81	11898.2	7315.85	8670.15	7293.65	11820.2	10357.3	10814.8	12968.3	15179.7	13813.5	11864.8	2387.28	0.984383	0.951406	0.897643	0.886572	0.958124	0.963661	0.907561	0.643903	0.54287	0.557888	10088.5	11757.2	9065.86	10505.9	11282.9
T0702	49	2. Suburban	Y	4	Novavax	AZ	AZ	BNT	Novavax		0.776757	0.794336	0.804372	0.665514	0.726856	0.746183	0.749966	0.691946	0.753888	0.603691	0.701093	1765.7	2180.96	1025.36	1748.96	1138.26	1672.89	1102.04	707.69	1260.33	2275.36	1584.24	2194.04	346.746	0.782357	0.588895	0.722428	0.594316	0.646709	0.722579	0.733761	0.696944	0.70278	0.724603	855.022	1536.73	1028.79	1063.1	1534.49
T0703	62	2. Suburban	Y	4	Spikevax	AZ	AZ	Moderna	Spikevax		0.942047	0.949514	0.868394	0.500598	0.514048	0.892257	0.90507	0.246595	0.102374	0.0538731	0.087274	10504.8	14394.6	10016.4	9199.17	8475.13	14100.9	9817.63	11737.2	13964.5	15405.9	14224.2	7638.65	1871.7	0.647216	0.0338256	0.273804	0	0.227764	0.598704	0.611926	0.395297	0.351121	0.370792	7697.43	9947.92	8958.81	9443.64	8797.99
T0704	14	2. Suburban	Y	3	BNT	BNT	BNT	BNT			0.993806	0.987772	0.981517	0.983168	0.98088	0.990188	0.973718	0.912343	0.898422	0.849955	0.835774	17885.9	22359.6	16098.8	16304.5	14141.7	20675.4	18610.1	22937.7	23702.6	27649.1	23548.4	23852.9	3322.23	0.995853	0.992738	0.989546	0.989531	0.99271	0.994995	0.969609	0.933182	0.846996	0.829936	12254.4	18002.8	13986.1	13921.6	17730.2
T0705	16	2. Suburban	Y	3	BNT	BNT	BNT	BNT			0.991675	0.985126	0.969213	0.96571	0.968372	0.984858	0.969508	0.83086	0.833526	0.828156	0.844281	16194	22666.9	14699.1	14431.6	13580.2	18397	16546.6	23230.5	22106.6	25560.3	23771.7	21712.5	4423.74	0.986459	0.948766	0.944593	0.901286	0.967802	0.982006	0.926989	0.891991	0.829806	0.831504	13034.9	16871.2	12996.2	15953.8	16416
T0706	61	2. Suburban	Y	5	Moderna	AZ	AZ	Moderna	Moderna	Moderna	0.988478	0.979334	0.958049	0.897414	0.911972	0.973994	0.94533	0.694444	0.555967	0.509401	0.536519	15951.7	23314.1	14559.8	13369.3	11851.8	17154.6	15341.5	19374.4	22307.9	24836.5	23620.9	18356.5	2883.8	0.927983	0.748561	0.817242	0.765724	0.829179	0.918477	0.890941	0.675885	0.530673	0.544894	12516.3	14970.5	15233.8	16481.5	13969.1
T0707	71	2. Suburban	Y	4	Moderna	Moderna	Moderna	Moderna	Moderna		0.988961	0.980692	0.960299	0.910124	0.941886	0.980903	0.959038	0.714627	0.723188	0.700171	0.705427	14293.8	18256.2	13877.1	13827	12178.4	19298.9	14364	21429.7	21948.1	21362.4	20113.8	18559	1657.03	0.993078	0.98137	0.952385	0.958405	0.976517	0.986033	0.899036	0.877785	0.798356	0.817846	13958	15676.2	13308.9	14717.3	16658.4
T0708	74	2. Suburban	Y	5	Spikevax	Moderna	Moderna	Moderna	Moderna	Spikevax	0.990323	0.981991	0.971896	0.952699	0.95173	0.984033	0.970618	0.778935	0.821192	0.849656	0.835854	16665.2	17727.3	13429.7	14756	11021.1	19011.9	15928.5	17954.8	22821.4	25872.7	22429.8	22710.7	5966.85	0.992257	0.984398	0.96046	0.954676	0.984414	0.988525	0.960337	0.851098	0.798893	0.770732	16417.4	18453.6	16498.7	17388.2	17515.4
T0709	73	2. Suburban	Y	4	Spikevax	Moderna	Moderna	AZ	Spikevax		0.99166	0.984575	0.972593	0.957848	0.949319	0.980969	0.972253	0.874228	0.832285	0.790287	0.761057	20033.5	20543.6	15108.5	15904.3	12159.4	22371.1	18591.8	21737.8	26221.4	30125.9	23094.8	30837.1	11207.1	0.994761	0.986571	0.938671	0.927993	0.982551	0.985175	0.975196	0.8229	0.780581	0.75866	21583.4	24253.1	20221.4	22742.4	24358.8
T0710	66	2. Suburban	Y	4	Moderna	AZ	AZ	Moderna	Moderna		0.989523	0.98094	0.963532	0.971312	0.964658	0.981209	0.971676	0.820827	0.799302	0.751764	0.729104	17106.3	18739.5	12586.4	14255.6	10620.8	18777.4	14585.1	18375.1	21511.2	25281	20244.3	23414.1	4373.36	0.985992	0.966228	0.943104	0.915441	0.967613	0.980129	0.95576	0.746823	0.668619	0.657066	16833.4	19279	15910.2	18181.1	19185.7
T0711	29	2. Suburban	Y	3	Moderna	AZ	AZ	Moderna			0.957391	0.950637	0.925257	0.684212	0.734583	0.883416	0.955085	0.292433	0.128411	0.0040825	0.0989197	12206.9	14109.9	9386.03	11500.3	7973.8	14805.7	11440.6	9789.77	13134.7	15751.5	12220.8	11898.7	2073.21	0.53254	0.256699	0.329629	0.173494	0.381185	0.540092	0.817278	0.300705	0.246613	0.28622	11307.5	12386.6	10131	11716.7	11762.9
T0712	27	2. Suburban	Y	4	Spikevax	AZ	Moderna	Moderna	Spikevax		0.989165	0.979742	0.954343	0.93429	0.924265	0.972165	0.965569	0.796596	0.814567	0.727787	0.694142	14118.4	19110.1	12564.8	12673.6	10614	20302.5	14533.9	18489.5	23048	25007.1	20438.7	25521.5	10842.6	0.979203	0.959053	0.890942	0.84347	0.946075	0.966175	0.954159	0.805883	0.742252	0.758713	18326.4	20028.2	15976.7	19304.6	20046.8
T0713	58	2. Suburban	Y	5	Spikevax	AZ	AZ	Moderna	Moderna	Spikevax	0.799843	0.80816	0.736705	0.691546	0.677448	0.728364	0.769368	0.212153	0.158687	0.109493	0.18437	7799.97	9525.29	7032.26	7822.15	6196.81	12848.6	8218.46	9952.44	12061.5	12940.7	11721.1	8052.98	1275.79	0.383473	0.0341888	0.180921	0	0.166261	0.364285	0.895135	0.198539	0.277443	0.386965	8554.42	8044.47	6862.35	8797.59	8022.52
T0714	43	2. Suburban	Y	5	Spikevax	AZ	AZ	Moderna	Moderna	Spikevax	0.986408	0.964486	0.938501	0.866765	0.899142	0.970042	0.963645	0.604216	0.582373	0.504745	0.574878	9034.38	11541.3	8900.61	9508.52	5846.9	10680.2	8768.31	10031.7	13099.7	14445.4	12828.6	10049.3	1920.27	0.985354	0.926995	0.901677	0.872017	0.934074	0.956045	0.893949	0.736492	0.623854	0.689967	9684.27	11163.3	9818.29	11506.9	10942.8
T0715	60	2. Suburban	Y	4	Medigen	Medigen	Medigen	Medigen	Medigen		0.724412	0.778803	0.676758	0.445578	0.425304	0.627784	0.799856	0.216862	0.0366173	0	0.00968619	6333.99	7579.18	5081.27	5941.39	4790.6	8220.16	5408.68	6452.26	8084.05	9558.24	8943.15	7182.9	1991.52	0.575627	0.00513707	0.207155	0.0272941	0.22121	0.447449	0.612257	0.507033	0.345026	0.433795	6288.83	7652.51	6694.46	7709.93	6733.5
T0716	60	2. Suburban	Y	4	Moderna	AZ	AZ	Moderna	Moderna		0.980563	0.976065	0.92532	0.809093	0.852204	0.955736	0.939553	0.604186	0.466418	0.406993	0.428053	8457.96	10637	7315.26	9749.55	6605.44	10352.3	9201.39	10768.4	12223.8	15859.8	13986.4	11493.8	2258.84	0.958282	0.854453	0.76243	0.679628	0.822412	0.916028	0.847958	0.702736	0.562257	0.590814	10119.6	11954.8	9781.39	10937.3	11310.2
T0717	32	2. Suburban	Y	3	Moderna	AZ	AZ	Moderna			0.786706	0.780421	0.743802	0.65895	0.638341	0.773182	0.856889	0.306791	0	0	0.0503069	6159.48	8087.71	5309.16	6015.12	4842.16	7000.58	5437.58	5525.64	7996.24	8388.19	7881.52	7884.42	1092.89	0.476404	0.0349558	0.144921	0.0902242	0.205685	0.349498	0.301524	0.375982	0.283301	0.285716	6316.57	7173.07	6999.55	8009.52	7585.69
T0718	73	2. Suburban	Y	4	Moderna	AZ	AZ	Moderna	Moderna		0.989772	0.977515	0.959793	0.972923	0.963395	0.981541	0.967107	0.814626	0.800284	0.774924	0.785522	13158.6	14918.7	10084.1	11562.3	9257.81	12507.6	12641.1	12681.8	15852.2	19938.1	15551.5	18544.8	3088.49	0.989884	0.954132	0.958288	0.950673	0.975962	0.984893	0.900654	0.86702	0.803592	0.771899	11834.7	15344	12748	15646.9	14404.8
T0719	27	1. PLWH	Y	3	Moderna	BNT	BNT	Moderna			0.968529	0.954	0.902159	0.851097	0.872091	0.940693	0.947776	0.610458	0.492917	0.558474	0.534886	6822.55	8818.15	6073.39	7155.91	4665.12	7396.72	6156.13	8364.06	10341.6	12090.7	10800.7	11477.8	3834.63	0.889174	0.772316	0.811011	0.743578	0.779016	0.898705	0.904006	0.716369	0.662504	0.623211	8081.24	9991.66	8749.5	10285.1	9953.67
T0720	72	2. Suburban	Y	4	Novavax	Moderna	Moderna	Moderna	Novavax		0.977435	0.976604	0.948946	0.934186	0.931141	0.954472	0.941709	0.552223	0.64807	0.529466	0.516372	7033.81	8610.3	5938.03	5562.23	4936.35	8537.47	8670.68	10977.4	12252.8	13115.3	13500.4	4967.2	3060.35	0.975976	0.863768	0.867259	0.88941	0.90998	0.941062	0.840749	0.561543	0.320998	0.210402	7955.45	10229.7	8676.54	8054.69	9760.36
T0721	56	2. Suburban	Y	5	Spikevax	AZ	AZ	Moderna	Moderna	Spikevax	0.988302	0.98156	0.974129	0.969127	0.972707	0.978209	0.956955	0.864445	0.92493	0.883079	0.886932	5503.58	6329.48	4622.19	4202.67	3002.88	6156.25	5639.47	7662.88	8960.74	9164.34	10142.2	4644.21	1341.14	0.994324	0.976146	0.966633	0.965954	0.979149	0.98348	0.846472	0.79138	0.641996	0.592853	6989.49	8627.08	6979.54	6959.97	7780.67
T0722	32	2. Suburban	Y	4	Moderna	AZ	AZ	Moderna	Moderna		0.903655	0.919132	0.859218	0.815877	0.713008	0.773062	0.769886	0.296376	0.267256	0.333479	0.259013	4821.08	6283.62	3341.1	2676.09	3293.78	4506.62	4374.98	4150.84	8040.52	6937	7729.58	3201.61	1348.41	0.719093	0.339315	0.417691	0.4519	0.305383	0.409953	0.353915	0.516336	0	0.0320653	5885.42	7926.43	5723.14	5901.67	5997.36
T0723	31	2. Suburban	Y	3	Moderna	AZ	AZ	Moderna			0.715681	0.80849	0.80774	0.382262	0.326101	0.779766	0.795175	0.186443	0.199168	0.299837	0	2575.79	2837.06	1426.94	1499.79	1572.82	2542.83	2429.8	2943.29	4156.82	3225.72	5441.02	1664.83	568.228	0.677809	0.149667	0.423475	0.329284	0.398439	0.591458	0.358199	0.334018	0	0.112186	3072.98	4080.27	3421.04	3369.16	3052.8
T0724	11	2. Suburban	Y	2	BNT	BNT	BNT				0.974179	0.97791	0.938576	0.901418	0.884764	0.95896	0.939916	0.744279	0.740262	0.520888	0.688695	3784.79	4129.66	2764.33	2629.45	2535.53	3617.36	3824.34	3799.48	5071.46	7826.26	7622.31	4195.04	1102.87	0.948699	0.768608	0.812006	0.836453	0.846688	0.873183	0.673889	0.567297	0.320998	0.407745	5856.84	6279.52	4812.66	5267.77	5507.53
T0725	8	2. Suburban	Y	2	BNT	BNT	BNT				0.969172	0.974798	0.926725	0.910558	0.871222	0.942252	0.93606	0.686278	0.698174	0.512573	0.488316	1382.92	1919.11	1405.08	997.555	1436.91	2123.04	1655.41	1686.74	1961.38	3146.44	4268.3	2458.64	761.117	0.901414	0.676955	0.782972	0.763952	0.778357	0.805777	0.621258	0.678516	0.338564	0.48428	2749.12	3404.01	2598.45	2687.53	2786.68
T0726	48	2. Suburban	Y	3	Medigen	AZ	AZ	Medigen			0.590372	0.690741	0.628548	0.476107	0.435376	0.499838	0.529011	0.244346	0.0635437	0	0.00239664	1733.73	2275.27	1399.68	981.305	1044.38	2191.23	1530.05	1268.02	2543.73	3016.23	3416.62	1653.53	1157.79	0.19671	0	0	0.000945917	0	0	0.150815	0.109422	0	0	1807.54	1691.77	1557.55	1329.93	1208.96
T0727	45	2. Suburban	Y	3	Medigen	AZ	AZ	Medigen			0.987404	0.979639	0.974499	0.967177	0.960682	0.971072	0.953636	0.634949	0.684196	0.820134	0.675778	5674.2	8835.9	4603.63	4579.12	3497.05	5489.7	6315.46	7395.72	9184.75	8348.55	11834.1	5431.43	707.108	0.882475	0.812356	0.826842	0.749767	0.836811	0.843371	0.69822	0.550396	0.576983	0.464648	6150.72	7103.82	6930.53	6427.15	5559.41
T0728	36	2. Suburban	Y	4	Spikevax	AZ	AZ	Moderna	Spikevax		0.033889	0.160327	0.276527	0.073526	0.135551	0.222067	0.362307	0	0	0.00362916	0	1251.14	1575.53	916.952	1258.45	843.191	1398.93	1042.29	768.546	1427.04	1354.08	1201.35	2821.18	1148.71	0.0294087	0	0.161957	0.224205	0.0232636	0.0575716	0.309324	0.331527	0.0191311	0.108754	1137.97	973.175	814.412	824.783	942.283
T0729	46	2. Suburban	Y	3	BNT	Medigen	Medigen	BNT			0.977627	0.978536	0.968826	0.929684	0.933777	0.987301	0.973759	0.677538	0.739526	0.764117	0.737546	7159.31	8787.08	6436.04	7264.24	5876.7	8426.71	7718.59	9538.31	10775.5	11178.6	9953.63	4647.04	1141.45	0.981216	0.942913	0.911484	0.894704	0.96009	0.967779	0.671675	0.0872629	0	0	6000.84	6817.55	6253.31	6261.12	6950.52
T0730	30	2. Suburban	Y	3	BNT	AZ	AZ	BNT			0.227152	0.50165	0.446196	0.0681366	0.185571	0.315801	0.370677	0	0	0	0.00990693	2958.57	3691.4	2054.31	3047.73	2134.06	3514.87	2448.16	2090.15	4162.03	3962.6	3919.76	3059.42	387.593	0.0340801	0	0.0829065	0	0.163013	0.117605	0.151666	0.2	0	0.0034161	1687.63	1910.46	1522.62	1380.76	1391.67
T0731	31	2. Suburban	N	0							0.797697	0.83147	0.67244	0.411395	0.520558	0.838952	0.838371	0	0	0.137075	0	4500.75	5245.84	3805.26	4064.85	2581.14	4289.43	3512.32	4559.6	5149.61	4175.73	4441.23	2181.8	672.615	0.597926	0.665314	0.403261	0.410886	0.468	0.518783	0.297055	0.0345077	0	0	3719.57	4276.25	3665.27	2681.04	3827.71
T0732	35	2. Suburban	Y	3	BNT	AZ	AZ	BNT			0.854457	0.903283	0.818872	0.581115	0.686083	0.912373	0.850813	0.00524124	0.0534574	0.257409	0	5770.12	7197.87	4260.44	4892.08	2486.65	5169.23	4640.14	5087.79	6777.21	5431.25	5988.44	2483.13	906.805	0.777413	0.722881	0.425131	0.352021	0.690439	0.64276	0.311568	0	0	0	4651.63	4334.85	3945.29	3459.51	3350.43
T0733	11	2. Suburban	Y	2	Moderna	Moderna	Moderna				0.785108	0.882871	0.828715	0.571699	0.675227	0.873577	0.868571	0	0.06142	0.3526	0.0708058	4474.46	5399.33	3701.95	4500.58	2722.41	6160.98	4003.2	5989.15	7217.78	6884.99	7225.68	3461.5	1078.36	0.741592	0.679161	0.391715	0.438717	0.753711	0.784874	0.379818	0.0454201	0.00198349	0	4699.82	5411.48	4424.47	3484.08	4482.96
T0734	36	2. Suburban	Y	3	Moderna	Moderna	Moderna	Moderna			0.978286	0.975506	0.967123	0.945852	0.942872	0.98523	0.980772	0.699813	0.811284	0.841268	0.814095	3599.23	5097.54	3077.27	3316.76	2282.79	4637.09	3254.19	4769.73	5087.46	5174.11	5493.32	6474.78	2806.65	0.956561	0.885577	0.899018	0.888154	0.902245	0.929496	0.73396	0.568419	0.351078	0.310049	3133.77	3495.13	3282.72	3446.81	2965.21
T0735	42	2. Suburban	Y	3	BNT	Medigen	Medigen	BNT			0.975059	0.974787	0.968999	0.962147	0.930895	0.984369	0.981846	0.772126	0.830059	0.895687	0.872036	4945.69	5490.68	3980.45	4519.24	3950.09	4679.27	4852.58	6073.73	7374.07	7039.93	7061.53	2888.98	501.965	0.951715	0.937142	0.934824	0.919461	0.95206	0.953693	0.539663	0.169937	0.0474119	0.0431856	4592.8	4263.07	4528.98	4589.53	3960.49
T0736	25	2. Suburban	Y	3	Moderna	AZ	AZ	Moderna			0.888693	0.932603	0.897616	0.674621	0.758006	0.854771	0.846289	0.223295	0.332606	0.301189	0.275343	4350.15	5526.55	3086.25	4027.53	2390.38	3873.57	3344.01	4846.28	5270.54	5917.16	5209.68	3697.85	1118.3	0.717842	0.433491	0.566196	0.474658	0.299531	0.578068	0.387117	0.0277145	0	0	2680.77	4535.32	3577.1	3538.01	3919.49
T0737	29	2. Suburban	Y	3	Moderna	AZ	AZ	Moderna			0.977036	0.974171	0.964438	0.946011	0.940054	0.967365	0.973816	0.718825	0.786669	0.789459	0.742855	5942.24	8243.79	5636.17	5824.94	4489.57	7166.53	6002.66	8355.64	8647.05	8716.98	9092.8	8342.07	3962.62	0.95607	0.912483	0.896955	0.879247	0.913828	0.9292	0.713198	0.320614	0.186256	0.117524	4835.97	5819.71	5630.74	5652.63	5187.86
T0738	66	1. Dialysis	Y	5	Spikevax	AZ	AZ	BNT	Moderna	Spikevax	0.992735	0.992727	0.979232	0.887685	0.88909	0.983506	0.986814	0.296556	0.472191	0.55731	0.526007	5094.8	6425.27	3961.58	4484.63	3427.9	6077.81	5188.03	6340.12	7474.91	8245.25	7060.76	546.156	465.203	0.96169	0.830083	0.760626	0.722267	0.900048	0.882615	0.631147	0.220471	0.131217	0	4797.87	6178.58	3911.2	5490.84	5665.69
T0739	81	1. Dialysis	Y	5	Spikevax	AZ	AZ	BNT	Moderna	Spikevax	0.999484	0.997631	0.993056	0.898569	0.872341	0.968824	0.896225	0.876031	0.656801	0.309301	0.286056	5782.67	6145.67	3730.1	4335.38	3827.29	5451.46	4977.15	7793.77	7193.23	7758.98	7240.57	601.713	1015.73	0.997761	0.986724	0.897149	0.878134	0.938081	0.953876	0.933481	0.405463	0	0	5426.25	7662.04	5269.87	5864.4	6632.8
T0740	54	1. Dialysis	Y	4	Spikevax	AZ	AZ	BNT	Spikevax		0.960133	0.967825	0.939999	0.946095	0.936838	0.964925	0.97902	0.00291046	0.261488	0.469328	0.446544	4561.12	4390.4	2581.66	3682.98	3037.45	3848.74	4123.48	4656.82	4817.69	6703.13	5380.32	826.767	1911.19	0.876628	0.638479	0.766984	0.661103	0.770112	0.785444	0.345966	0.126481	0.2357	0.10435	2630.62	4343.26	2991.15	3547.05	4088.81
T0741	67	1. Dialysis	Y	5	Spikevax	AZ	AZ	BNT	Moderna	Spikevax	1	1	0.998624	0.977786	0.980302	0.997162	1	0.557765	0.775854	0.695718	0.75958	5540.63	6041.74	3515.38	4432.27	3670.22	5384.45	4881.48	6190.47	6016.25	7539.66	7034.04	134.656	253.706	1	0.994305	0.951168	0.955235	0.997829	0.999094	0.693584	0.523746	0.171518	0.104079	3753.75	5760.55	4061.07155625216+AT101	4507.08	5583.96
T0742	76	1. Dialysis	Y	5	Spikevax	BNT	BNT	Moderna	Moderna	Spikevax	0.393124	0.528828	0.659003	0.300252	0.488095	0.678172	0.651324	0.00144608	0.299338	0.101979	0.220517	1983.54	1829.61	1002.3	1587.66	1130.51	2374.52	2046.71	2085.94	2607.73	3339.2	2949.75	303.211	186.081	0.474125	0	0.275244	0.180434	0.272677	0.321196	0.43931	0.193522	0.126652	0.0289835	885.838	1437.19	1036.4	1057.17	1304.64
T0743	77	1. Dialysis	Y	4	Spikevax	AZ	AZ	Moderna	Spikevax		1	0.999614	0.997152	0.999718	0.996362	0.997565	0.994412	0.993191	0.996881	0.993439	0.995004	4596.08	4667.78	3073.98	4101.56	2975.76	4521.6	4838.91	4061.66	3559.96	5567.64	4494.67	2474.65	3520.56	0.999813	0.999897	1	0.999678	1	1	0.986332	0.974179	0.86312	0.873518	2345.43	4164.94	3333.14	2317.92	4073.74
T0744	65	1. Dialysis	Y	5	Spikevax	AZ	AZ	BNT	Moderna	Spikevax	0.990071	0.991772	0.98656	0.963291	0.958775	0.987698	0.993235	0.483384	0.681626	0.692762	0.682887	2934.07	3796.43	2398.99	2339.06	2529.28	4037.95	2945.29	3411	3879.23	4142.99	3634.22	659.154	79.8787	0.978744	0.909385	0.886625	0.91597	0.930723	0.945235	0.6185	0.470578	0.514202	0.46297	2195.83	3444.1	2571.97	2783.25	2814.02
T0745	65	1. Dialysis	Y	5	Spikevax	AZ	AZ	BNT	Moderna	Spikevax	0.971435	0.988302	0.949983	0.824189	0.868359	0.961556	0.978137	0.306148	0.573695	0.451671	0.425573	3373.92	3964.34	2302.86	2927.06	2284.28	4081.7	3492.79	3380.38	4663.63	5540.36	4646.61	1135.63	580.482	0.881122	0.604152	0.720531	0.649291	0.806486	0.82052	0.506673	0.378713	0.272312	0.173225	2402.02	3653.82	2451.69	3001.52	2848.33
T0746	76	1. Dialysis	Y	5	Spikevax	AZ	AZ	BNT	Moderna	Spikevax	1	1	1	1	0.997697	0.999963	1	0.954146	0.985556	0.985597	0.985144	3108.28	3665.88	2385.81	2676.7	2494.4	3526.3	2891.4	4444.02	4662.14	5313.41	4924.13	1088.55	2211.64	0.999543	0.996604	0.9972	0.997774	1	1	0.948812	0.915436	0.898503	0.864233	2796.47	3689.15	2603.53	2804.15	3515.57
T0747	45	1. Dialysis	Y	5	Spikevax	AZ	AZ	BNT	Moderna	Spikevax	0.999272	0.998733	0.997984	0.964533	0.972122	0.994874	0.998333	0.67271	0.716702	0.672759	0.718121	1776.16	2172.45	1565.89	1494.07	1274.77	2667.79	1863.94	2301.81	2734.62	3072.6	2993.65	350.293	507.865	0.972415	0.868472	0.842927	0.797791	0.949723	0.935891	0.773927	0.743852	0.576803	0.513545	1748.98	2628.22	1741.79	1915.27	2194.2
T0748	70	1. Dialysis	Y	5	Spikevax	AZ	AZ	BNT	Moderna	Spikevax	0.856587	0.898148	0.919999	0.695557	0.755533	0.859296	0.898039	0.510987	0.518837	0.427439	0.483111	1124.14	1288.53	653.426	825.728	593.721	1689.44	774.398	1116.84	1731.05	2045.86	1790	258.012	256.883	0.818507	0.55928	0.675759	0.584652	0.734372	0.724767	0.588569	0.513591	0.471706	0.44449	1039.08	1436.07	1126.82	1134.25	1132.53
T0749	56	1. Dialysis	Y	5	Spikevax	AZ	AZ	BNT	Moderna	Spikevax	1	1	1	0.994285	0.993994	0.998719	1	0.898893	0.919236	0.915884	0.926749	2785.26	3238.34	2009.09	2410.68	2027.06	3203.87	2652.79	4349.1	3751.6	4934.06	4583.62	626.196	221.028	0.998569	0.982188	0.980493	0.979065	0.993455	0.995542	0.874749	0.879858	0.80043	0.799775	2339.26	3664.48	2781.28	2682.17	3696.33
T0750	64	1. Dialysis	Y	5	Spikevax	AZ	AZ	BNT	Moderna	Spikevax	0.806192	0.887322	0.810464	0.659907	0.71947	0.850999	0.884074	0.0813008	0.171918	0.136308	0.114288	8686.56	9673.6	6042.24	8244.95	5943.47	10537.5	8520.72	9513.82	12091.3	13803.8	10965.6	663.862	491.526	0.594346	0.0696038	0.398184	0.143919	0.501727	0.600381	0.521448	0.198573	0.119829	0.0511654	7741.7	8646.71	6866.86	9338.32	8284.17
T0751	67	1. Dialysis	Y	4	BNT	Moderna	Moderna	Moderna	BNT		0.99716	0.997514	0.987547	0.943727	0.952538	0.990564	1	0.385319	0.56701	0.595573	0.544504	7324.86	7361.71	5329.22	6487.87	4523.55	7704.58	7485.84	7785.74	9140.84	11213.1	9242.44	1049.94	818.756	0.950136	0.751426	0.808046	0.739947	0.903662	0.923736	0.688115	0.449851	0.377223	0.305186	5185.88	7269.52	4592.37	6441.27	6987.34
T0752	70	1. Dialysis	Y	5	Spikevax	AZ	AZ	Moderna	BNT	Spikevax	0.877406	0.904651	0.723576	0.656673	0.671455	0.701657	0.836128	0.0205932	0.042029	0.019315	0	4591.3	5199.24	3206.04	4958.88	3512.25	5825.93	4239.47	5211.8	7850	7380.36	6298.42	823.943	426.171	0.675525	0.217881	0.33977	0.11626	0.340963	0.395574	0.504518	0.250734	0.460193	0.0681408	4819.16	6396.43	4028.68	5672.96	4689.38
T0753	68	1. Dialysis	Y	5	Spikevax	AZ	AZ	BNT	BNT	Spikevax	1	1	1	0.98323	0.983253	0.998885	1	0.658827	0.861757	0.866732	0.860509	8739.15	9839.66	6166.22	8069.21	6278.48	8942.29	8305.15	10057.3	10873.7	12452.6	11107.3	3154.52	5546.58	1	0.991395	0.933948	0.936895	0.996234	0.999602	0.658456	0.762851	0.750467	0.681081	6449.36	9375.68	5900.89	7745.79	8749.45
T0754	61	1. Dialysis	Y	5	Spikevax	AZ	AZ	BNT	Moderna	Spikevax	0.815502	0.88036	0.699168	0.383811	0.410973	0.77558	0.758754	0.0866154	0	0	0	4416.49	5403.4	2554.11	4417.83	3121.8	5460.53	4273.05	3897.08	8966.32	9160.71	8279.68	907.749	641.299	0.406955	0	0.0083813	0	0.306648	0.364932	0.393046	0	0.0545943	0	4124.95	5592.04	3377.37	4069.98	4264.82
T0755	89	1. Dialysis	Y	2	AZ	AZ	AZ				0.0364883	0.134236	0	0	0.0460654	0	0.152963	0	0	0.00241535	0	1043.76	872.088	728.89	911.792	504.305	1694.96	910.688	802.61	1683.42	1774.89	1496.06	1514.17	3611.33	0	0	0.0111317	0	0	0	0.162072	0	0	0	561.983	722.241	557.214	905.257	375.463
T0756	61	1. Dialysis	Y	3	Spikevax	AZ	Moderna	Spikevax			0.6207	0.504359	0.552438	0.377385	0.349871	0.461582	0.726532	0.0658892	0	0.0601602	0	2638.24	6640.15	3206.34	3382.06	2722.41	6145.21	3205.76	3283.93	5545.16	4934.06	4922.99	719.42	1110.59	0.150361	0	0.0117089	0	0.111702	0.222817	0.339204	0.266164	0.233044	0.187186	2156.88	2859.53	2088.85	3008.3	2337.86
T0757	58	1. Dialysis	Y	5	Spikevax	AZ	AZ	BNT	Moderna	Spikevax	0.913209	0.92284	0.911901	0.584044	0.611324	0.835028	0.885758	0.157457	0	0	0.0385076	8271.5	9322.25	5692.47	6851.38	4941.42	10056.6	7718.2	5877.38	9962.46	9396.03	8173.93	1130.92	978.968	0.583436	0	0.237422	0	0.426655	0.553742	0.514475	0.225356	0.190385	0.186359	5406.36	6912.04	4779.42	5992.03	6018.28
T0758	74	1. Dialysis	Y	5	Spikevax	AZ	AZ	BNT	Moderna	Spikevax	0.99878	0.998174	0.973581	0.853542	0.895828	0.989318	0.994074	0.298618	0.283139	0.221373	0.252503	5844.83	6232.21	3527.96	5532.44	3672.31	4815.26	5236.07	6301.08	6824.09	8499.12	7275.69	1000.03	635.852	0.906469	0.657913	0.569549	0.444615	0.877073	0.888195	0.571319	0.261384	0.22226	0.0351041	4227.2	6920.73	4976.05	5803.98	6539.91
T0759	69	1. Dialysis	Y	4	Moderna	AZ	AZ	BNT	Moderna		0.978675	0.987254	0.96329	0.870171	0.890629	0.95231	0.975859	0.300563	0.348768	0.242619	0.357232	5057.15	5598.3	3748.07	4814.74	3475.89	5262.65	4568.67	6029.33	7595.85	8413.65	7557.8	979.315	800.602	0.781707	0.341312	0.520576	0.292808	0.63015	0.678935	0.62588	0.474456	0.252409	0.22575	4386.33	6627.74	4835.2	5262.97	5620.23
T0760	67	1. Dialysis	Y	4	Moderna	AZ	AZ	BNT	Moderna		1	1	1	0.999728	0.997938	0.998255	1	0.899243	0.971982	0.948604	0.9551	6835.1	8188.68	5573.59	6083.73	5432.01	8338.41	7193.74	8430.66	8583.79	10326.8	9846.36	2073.51	2149.92	1	1	0.998009	0.999066	1	1	0.951424	0.918771	0.841346	0.837385	5457.35	9069.51	6260.35	5832.78	8051.25
T0761	66	1. Dialysis	Y	4	Moderna	AZ	AZ	BNT	Moderna		0.674758	0.818691	0.700876	0.557202	0.63448	0.729662	0.738788	0.181041	0	0	0.0248956	4077.63	4849.74	2488.53	3456.68	2538.51	4179.85	3793.49	4118.69	6507.43	6918.45	6935.17	879.5	1641.6	0.211041	0	0	0	0.0705111	0.251376	0.309094	0.0752359	0	0.00659427	3426.25	4574.01	3732.6	4014.64	3546.53
T0762	47	1. Dialysis	Y	5	Spikevax	AZ	AZ	BNT	Moderna	Spikevax	0.989752	0.980484	0.929291	0.900162	0.867847	0.899484	0.975471	0.52073	0.496058	0	0.0560657	1713.41	1923.18	1482.94	1278.62	1147.8	2042.23	1519.12	1318.55	1911.89	2622.33	1731.22	772.152	167.927	0.625324	0.525619	0.610056	0.166488	0.547446	0.136341	0.595682	0.138169	0.0893526	0.0965385	1773.36	2354.85	1898.42	2380.6	2351.24
T0763	74	1. Dialysis	Y	5	Spikevax	AZ	AZ	BNT	Moderna	Spikevax	0.91738	0.812733	0.628559	0.667021	0.504784	0.666711	0.834985	0.170905	0	0	0	3235.57	4722.52	1978.25	2601.77	2155.82	2905.87	2533.68	3296.56	7220.76	7221.05	5774.66	587.589	172.919	0.476626	0.431423	0.479431	0.200681	0.209979	0.368547	0.358018	0	0.496877	0.103434	2738.76	2821.12	2066.31	2368.46	3432.72
T0764	58	1. Dialysis	Y	4	Spikevax	AZ	AZ	BNT	Spikevax		0.773184	0.558187	0.387373	0.113332	0.338132	0.337772	0.539643	0.125149	0.0750566	0	0	2697.4	1952.4	1405.97	1474.52	783.58	2017.79	1915.1	1413.47	2880.86	4094.26	3376.16	4702.59	7594.37	0.590739	0.527825	0.35188	0.442601	0	0	0.202773	0	0.110809	0.173346	2240.09	1959.25	1573.89	1512.9	2774.97
T0765	60	1. Dialysis	Y	5	Spikevax	AZ	AZ	BNT	BNT	Spikevax	0.92389	0.836808	0.743817	0.577804	0.691076	0.709572	0.872233	0.379207	0.0814107	0	0	2248.29	1909.5	1263.43	1768.82	1082.23	2279.13	2001.41	1426.1	2702.99	3706.55	2639.01	806.051	176.096	0.302219	0.443347	0.607901	0.537818	0.559054	0.72294	0.255648	0.212451	0.279154	0.207483	1469.11	1969.06	1363.46	1301.13	1885.12
T0766	61	1. Dialysis	Y	5	Spikevax	AZ	AZ	BNT	Moderna	Spikevax	0.999292	1	0.990952	0.983111	0.970837	0.975028	0.983482	0.881949	0.837064	0.498144	0.720817	2920.32	3170.66	2291.48	2457.93	1972.81	3019	2936.7	4338	7463.75	6238.68	5430.71	1226.97	1107.41	0.968958	0.976721	0.945244	0.895695	0.968628	0.942883	0.854775	0.63535	0.630392	0.400492	3818.18	3659.99	3315.4	5130.82	2784.73
T0767	55	1. Dialysis	Y	5	Spikevax	Moderna	Moderna	BNT	Moderna	Spikevax	1	1	0.996558	0.967614	0.936017	0.989509	0.998513	0.74572	0.756839	0.673832	0.772401	3742.96	5533.95	3304.56	2955.65	2653.56	4006.81	3931.74	4581.8	7482.73	7329.07	6609.54	815.468	858.242	0.998324	0.984732	0.920245	0.91277	0.987772	0.961242	0.774705	0.667544	0.638842	0.521131	4007.84	3883.73	2762.41	4111.49	3908.61
T0768	66	1. Dialysis	Y	4	BNT	AZ	AZ	BNT	BNT		0.998248	0.994329	0.927964	0.890168	0.916559	0.970096	0.998679	0.470026	0.404911	0	0.293252	5070.3	6295.46	4175.4	4352.23	2986.19	4866.11	3996.17	3793.74	7314.53	6191.03	6272.08	421.859	1294.4	0.977655	0.945503	0.934128	0.899112	0.985509	0.986202	0.596786	0.390768	0.349181	0.54291	3511.98	3393.64	3338.21	3188.16	2443.3
T0769	51	1. Dialysis	Y	5	Spikevax	AZ	AZ	BNT	BNT	Spikevax	0.927803	0.848207	0.733638	0.678443	0.353404	0.549608	0.870086	0.375004	0.378645	0	0.464857	2898.21	4725.11	3066.49	2123.9	2634.79	4816.84	2529	1870.84	3771.69	4875.87	2721.85	455.758	582.751	0.802334	0.735298	0.615944	0.652515	0.820033	0.767336	0.0148696	0	0.533985	0.242917	1466.03	1724.58	2115.05	1781.71	1191.1
T0770	68	1. Dialysis	Y	5	Spikevax	AZ	AZ	BNT	BNT	Spikevax	0.989659	0.964081	0.9199	0.847161	0.676863	0.938713	0.973654	0.16554	0.107306	0	0.0766784	1867.59	3130.72	1978.84	1561.18	2016.03	2201.48	1962.35	2958.59	3240.32	2595.78	2358.81	662.921	300.453	0.787962	0.846241	0.635491	0.317566	0.748091	0.362427	0.628358	0.0445948	0.369608	0.188298	1651.49	1088.13	1518.68	1805.71	1251.08
T0771	75	1. Dialysis	Y	4	Spikevax	BNT	Moderna	BNT	Spikevax		0.864214	0.475841	0.458278	0.338986	0.440616	0.667922	0.700529	0.253114	0.488431	0	0.404931	1314.79	2174.67	1149.04	993.944	725.758	1380.41	1337.13	946.138	1215.68	1642.87	1716.33	461.408	355.823	0.614519	0.356223	0.503182	0	0.35266	0.400199	0.59465	0	0.515615	0.0940807	1280.57	1320.84	1118.94	1968.92	1386.09
T0772	43	1. Dialysis	Y	5	Spikevax	AZ	AZ	BNT	BNT	Spikevax	0.96969	0.954017	0.845454	0.747218	0.786799	0.942703	0.974975	0.256049	0	0	0.161391	2759.56	3245	2226.5	2167.54	1794.87	3065.51	2430.98	3882.15	4662.89	4501.61	3911.75	552.748	402.57	0.735285	0.810014	0.751809	0.78379	0.828429	0.773204	0.42821	0.34467	0.110442	0.406568	2637.62	2461.96	2079.83	1801.76	2509.69
T0773	57	1. Dialysis	Y	5	Spikevax	AZ	AZ	BNT	Moderna	Spikevax	1	1	1	0.990145	0.99011	0.998969	1	0.958927	0.949962	0.917899	0.954222	4318.48	4773.56	4050.82	3761.82	2481.59	4502.29	4912.33	5827.63	6900.38	8044.85	7019.15	6609.43	9027.2	1	0.991121	0.992852	0.991312	0.998266	1	0.912669	0.869786	0.78235	0.704103	3243.87	4256.07	3279.9	3248.59	4638.33
T0774	50	1. Dialysis	Y	5	Spikevax	AZ	AZ	BNT	BNT	Spikevax	0.988833	0.972581	0.933408	0.867487	0.824375	0.960481	0.95961	0.156266	0.484966	0.651418	0.523485	9195.74	11522.4	6805.27	5266.13	7104.09	10064.9	6912.17	8339.95	10874.5	12282.4	10397.2	3693.15	1386.98	0.766943	0.581636	0.623923	0.39522	0.7917	0.806933	0.464608	0.0912887	0.30441	0.0497254	6945.23	9095.03	7102.37	8075.02	9019.47
T0775	72	1. Dialysis	Y	4	Moderna	Moderna	Moderna	Moderna	Moderna		0.536612	0.728653	0.195598	0	0.405707	0.388418	0.605069	0	0	0	0	5044	5789.88	3341.7	4076.28	4224.3	6365.16	5897.22	4450.52	7896.51	7048.66	6576.33	13704.8	12357.6	0	0	0	0	0	0	0	0	0	0	1665.78	3036.72	1880.39	1138.49	2138.69
T0776	65	1. Dialysis	Y	5	Spikevax	AZ	AZ	BNT	BNT	Spikevax	0.997526	0.989497	0.993836	0.987741	0.987166	0.991803	0.987501	0.962041	0.972251	0.946858	0.930538	7843	11502.1	5381.33	6631.71	6655.22	8530.38	6063.19	9382.92	11323.3	11412.1	11224.5	10774.3	9770.16	0.998299	0.993946	0.988985	0.990263	0.997195	0.997541	0.932502	0.827284	0.761058	0.689009	6879.39	9139.04	8447.8	7599.81	8044.55
T0777	61	1. Dialysis	Y	5	Spikevax	AZ	AZ	BNT	BNT	Spikevax	0.978674	0.979533	0.928492	0.756235	0.881222	0.949948	0.957527	0.369857	0.214675	0.39303	0.24339	5066.11	7605.44	4158.93	4225.54	4598.36	6067.17	4999.8	5477.42	8058.38	7110.49	8061.32	2347.53	2458.08	0.49869	0.317557	0.380325	0.0296063	0.597374	0.511446	0.460962	0.361956	0.235617	0.163601	4910.77	5850.27	5003.38	5620.16	5110.31
T0778	69	1. Dialysis	Y	5	Spikevax	AZ	AZ	BNT	BNT	Spikevax	0.949941	0.952501	0.906786	0.579832	0.66181	0.890404	0.912623	0.307644	0.388353	0.33368	0.314378	3869.36	5336.83	2669.4	3333.01	3649.66	5120.35	4040.3	3293.49	4746.24	4843.5	4918.79	2190.27	1136.91	0.391341	0.0973137	0.399653	0.0219052	0.471034	0.424574	0.424697	0.403092	0.358298	0.324414	3817.34	4589.71	3591.19	3919.2	3846.96
T0779	44	1. Dialysis	Y	5	Spikevax	AZ	AZ	BNT	BNT	Spikevax	0.92621	0.949919	0.908828	0.586905	0.799159	0.954365	0.874664	0.705985	0.398096	0.444085	0.607416	4347.16	4901.89	2893.7	4035.36	2977.25	2441.92	4395.28	2937.16	7940.42	6844.62	5424.22	2091.4	758.847	0.429616	0.349051	0.574663	0.0657317	0.618553	0.639694	0.268601	0.481853	0.387466	0.621154	3706.68	3636.44	2300.97	4093.7	2875.39
T0780	43	1. Dialysis	Y	4	BNT	AZ	AZ	Moderna	BNT		0.962338	0.983364	0.952542	0.760375	0.881448	0.986282	0.910424	0.52083	0.845787	0.768457	0.782909	7447.37	3963.23	1841.99	6591.38	5708.6	2033.56	7537	7611.97	8695.43	11834.3	11697.8	6187.57	6753.83	0.903841	0.694142	0.795255	0.755617	0.821973	0.890823	0.621666	0.759762	0.488592	0.440513	6070.88	7726.8	7959.32	7813.84	7110.64
T0781	72	1. Dialysis	Y	5	Spikevax	AZ	AZ	BNT	Moderna	Spikevax	0.840755	0.876164	0.758627	0.270312	0.600106	0.90546	0.719237	0.0638633	0.0983224	0.00783588	0.0649566	7416	9598.15	5034.25	6568.21	6275.5	4103.77	7423.36	6989.63	11564	11817.6	11332.5	7963.52	5383.64	0.245681	0	0.269541	0	0.205634	0.397809	0.330544	0.109413	0.150221	0.0155147	6643.51	8122.13	7700.43	8332.54	7876.35
T0782	68	1. Dialysis	Y	3	BNT	AZ	AZ	BNT			0.994527	0.990982	0.967971	0.925082	0.944713	0.983564	0.98374	0.736597	0.756107	0.754818	0.73794	9096.53	13115.3	8521.19	8007.22	8242.35	11547.4	5766	12066.3	12974.7	14022.8	14364.3	6913.58	5482.58	0.978669	0.940942	0.916617	0.89902	0.964218	0.979397	0.687878	0.390565	0.541012	0.480345	7610.31	9864.93	10143.1	8654.15	9078.05
T0783	63	1. Dialysis	Y	5	Spikevax	AZ	AZ	BNT	BNT	Spikevax	0.969677	0.971591	0.888105	0.409417	0.602421	0.962774	0.797066	0.0143842	0.000565249	0.0264596	0	5624.6	6808.43	3939.72	3592.7	3588.26	4840.49	4780.33	4649.93	7430.63	7823.35	6769.49	3292	1385.62	0.310747	0.248273	0.124409	0	0.584225	0.551021	0.309275	0.00213229	0	0	5834.43	7206.71	5050.42	4610.15	6276.59
T0784	69	1. Dialysis	Y	5	Spikevax	AZ	AZ	BNT	BNT	Spikevax	0.336498	0.458318	0.278829	0	0.245055	0.504513	0.632324	0	0	0	0	3249.02	2737.57	2527.46	2641.19	2115.28	3514.87	2364.2	1692.87	4816.2	9322.56	4562.24	1592.33	1043.42	0.304673	0	0.0321883	0	0	0.0156212	0	0	0	0.057352	1843.39	1858.59	1296.41	1435.53	1293.48
T0785	89	1. Dialysis	Y	5	Spikevax	AZ	AZ	BNT	BNT	Spikevax	0.56661	0.6521	0.565883	0.115572	0.509688	0.611688	0.68961	0.252247	0.0896621	0.218209	0.0992366	3516.16	4416.29	2372.04	2444.08	2359.39	3674.51	2815.25	2844.92	6012.9	4866.77	4921.84	2868.26	1604.38	0.52456	0.090494	0.311724	0	0.221881	0.278299	0.140459	0.241793	0.157238	0.308463	1715.93	2145.7	1834.47	2341.07	1589.72
T0786	62	1. Dialysis	Y	5	Spikevax	AZ	AZ	BNT	Moderna	Spikevax	0.996839	0.994768	0.975585	0.909654	0.867822	0.97954	0.985436	0.343322	0.579548	0.674043	0.579085	6021.72	4435.89	3730.4	4332.37	3796	4630	5371.58	5354.94	7915.86	9422.21	7346.31	2037.73	889.558	0.795685	0.689828	0.586555	0.514605	0.833878	0.813287	0.601338	0.238548	0.535364	0.325095	4851.94	6893.82	4969.85	5675.78	6439.77
T0787	52	1. Dialysis	Y	4	Spikevax	AZ	AZ	BNT	Spikevax		0.601367	0.707702	0.387218	0.517494	0.449223	0.389668	0.791871	0	0.066514	0.148307	0.245399	2289.22	3022.72	1036.14	2031.22	1583.55	2361.51	2280.24	2403.24	3740.8	3691.27	3567.79	8020.96	6557.31	0	0.324165	0	0	0	0	0.0179798	0	0.0530729	0	782.742	1713.36	910.755	458.84	1283.44
T0788	71	1. Elderly care	Y	4	Moderna	AZ	AZ	Moderna	Moderna		0.895558	0.920373	0.889669	0.724119	0.821581	0.91988	0.941403	0.45051	0.287695	0.326881	0.267502	4320.18	4108.93	3649.06	3801.47	2736.07	3514.05	2509.89	2605.51	3999.02	4084.23	4251.79	1107.01	1379.51	0.659362	0.503193	0.0793463	0.0481253	0.453688	0.345492	0.401593	0.293201	0	0.205669	4585.94	4125.51	3969.31	4140.7	5213.73
T0789	89	1. Elderly care	Y	4	Moderna	AZ	AZ	Moderna	Moderna		0.970187	0.948142	0.92882	0.941734	0.927935	0.972303	0.924084	0.924301	0.911411	0.911238	0.906534	3532.26	3231.6	2691.76	3036.99	1820.75	3127.42	2731.82	3797.63	3764.72	4349.36	3749.4	2094.75	1458.83	0.988567	0.986931	0.954722	0.957697	0.984065	0.982854	0.906396	0.796195	0.641315	0.647541	3337.08	4198.53	3270.59	3707.76	5219.05
T0790	82	1. Elderly care	Y	4	Moderna	AZ	AZ	Moderna	Moderna		0.964548	0.945456	0.929011	0.941626	0.944975	0.961046	0.943712	0.878765	0.933326	0.915192	0.920083	4876.16	4400.46	4011.83	4268.53	3009.37	3786.98	3633.01	5046.82	5326	5860.13	5029.91	960.163	754.014	0.99104	0.989433	0.973022	0.982303	0.991013	0.987116	0.88377	0.792832	0.686573	0.715143	4785.76	5620.69	4498.17	4810.58	7764.73
T0791	88	1. Elderly care	Y	4	Moderna	AZ	AZ	Moderna	Moderna		0.0701505	0.259339	0.225574	0	0.126513	0.339459	0.311374	0.0278784	0.177819	0.137185	0.179361	1029.28	724.817	779.892	967.549	894.319	1241.79	814.02	584.103	1544.15	1261.46	1196.03	2314.03	1034.64	0.412563	0.498506	0.337819	0.458734	0.394054	0.333457	0.468001	0.479977	0.317089	0.512773	817.773	873.698	800.462	796.464	1002.4
T0792	76	1. Elderly care	Y	4	Moderna	AZ	AZ	Moderna	Moderna		0.961561	0.949998	0.877558	0.920054	0.895971	0.918061	0.91763	0.55255	0.502473	0.586048	0.532321	3272.96	3016.18	2715.27	2080.37	1885.91	2929.19	2106.26	3402.59	4114.3	4314.63	3436.37	1192.73	1210.84	0.924965	0.885821	0.3301	0.808033	0.878104	0.881868	0.805888	0.625289	0.768451	0.709578	3816.58	4716.69	21077.5	4131.53	5938.6
T0793	64	1. Elderly care	Y	3	Medigen	Medigen	Medigen	Medigen			0.969601	0.951951	0.893326	0.835176	0.754596	0.898636	0.900511	0.49484	0.495647	0.51627	0.504686	2770.18	2616.95	2069.13	2021.64	1628.06	2448.86	1793.79	2180.18	3661.28	3716.77	3491.51	819.295	676.203	0.834798	0.805962	0.663707	0.640662	0.794078	0.816437	0.728376	0.712739	0.529296	0.599387	3615.22	3968.31	2645.19	3638.97	4510.14
T0794	64	1. Elderly care	Y	4	Moderna	AZ	AZ	Moderna	Moderna		0.956145	0.911128	0.808101	0.911111	0.879508	0.893662	0.899704	0.802055	0.813588	0.758236	0.740458	3365.07	3379.51	2770.85	2791.12	2588.77	3107.1	2676.26	4229.33	4586.95	5071.56	4428.39	1436.92	1089.35	0.973979	0.961013	0.901032	0.924793	0.949741	0.960201	0.816245	0.583666	0.318122	0.257059	4264.32	4987.73	3700.76	4256.88	6384.16
T0795	76	1. Elderly care	Y	3	Moderna	Moderna	Moderna	Moderna			0.875276	0.910591	0.835169	0.631707	0.66703	0.863818	0.872546	0.295383	0.430723	0.466136	0.523006	3157.75	2848.33	2315.25	2544.31	2002.03	2993.08	2035.97	2899.47	3791.2	4140.36	3948.31	483.736	622.488	0.786743	0.655882	0.630259	0.646867	0.636541	0.629586	0.554421	0.275962	0.137371	0.369688	3713.9	4204.91	3736.81	4148.95	4714.97
T0796	77	1. Elderly care	Y	4	Moderna	AZ	AZ	Moderna	Moderna		0.969405	0.970848	0.940502	0.907317	0.882839	0.971046	0.94927	0.576679	0.56563	0.670993	0.643824	3776.96	3218.41	2708.55	3409.7	2585.68	3652.31	3176.89	4373.44	4032.98	5066.6	4525.29	1101.7	1762.04	0.952248	0.902415	0.825446	0.851485	0.918262	0.921686	0.729694	0.490856	0.4123	0.401332	3540.29	5136.01	4784.75	4704.18	6010.86
T0797	68	1. Elderly care	Y	4	Moderna	AZ	AZ	Moderna	Moderna		0.96198	0.951658	0.929267	0.908238	0.904683	0.959999	0.931612	0.634238	0.676161	0.664595	0.676061	4433.56	4162.94	2824.59	3769.91	2723.1	3114.64	3166.76	4516.91	4549.25	5580.12	4909.73	974.782	830.319	0.965158	0.930514	0.884245	0.929961	0.909156	0.93457	0.693927	0.523281	0.4077	0.446984	3825.83	5666.28	4699.2	4392.63	7283.26
T0798	93	1. Elderly care	Y	4	Moderna	AZ	AZ	Moderna	Moderna		0.926053	0.939792	0.872706	0.851762	0.8396	0.931569	0.928834	0.543597	0.583214	0.6375	0.615001	3522.53	3159.18	2028.51	2601.17	2009.44	2364.98	2248.07	3329.58	3806.47	4584.41	4010.48	2491.11	2094.87	0.939124	0.908484	0.832244	0.854374	0.873753	0.840453	0.663449	0.43951	0.247887	0.471311	3578.53	4458.09	3299.92	3651.81	6326.97
T0799	78	1. Elderly care	Y	4	Moderna	AZ	AZ	Moderna	Moderna		0.979064	0.970995	0.95793	0.965583	0.965857	0.967434	0.951152	0.905289	0.886749	0.810906	0.800839	3456.57	3563.94	2486.25	2333.11	2238.58	2625.79	2492.4	4325.93	4266.35	4517.74	4258.48	1628.62	1096.38	0.990649	0.977827	0.969604	0.982201	0.924131	0.935076	0.921264	0.810332	0.598685	0.694944	3179.82	4871.66	3945.79	3712.66	5776.78
T0800	83	1. Elderly care	Y	3	BNT	BNT	BNT	BNT			0.901976	0.933688	0.87028	0.62916	0.685542	0.898113	0.892713	0.417083	0.581404	0.479949	0.515548	2062.81	1829.53	1100.83	1627.37	1199.42	1908.56	1408.27	1870.6	3067.42	3144.96	3051.93	723.611	786.143	0.887056	0.701327	0.666683	0.710693	0.772487	0.785396	0.659459	0.631806	0.410141	0.660298	2329.97	3245.44	2402.3	2642.55	4286.25
T0801	97	1. Elderly care	Y	4	Moderna	AZ	AZ	Moderna	Moderna		0.904735	0.879719	0.766218	0.807711	0.776266	0.939394	0.872588	0.260082	0.313478	0.472576	0.360642	5454.03	5553.35	4366.05	4608.12	3576.97	4787.29	3933.51	5671.41	6701.9	7457.11	5925.98	1024.62	1343.87	0.919033	0.857157	0.764924	0.742683	0.859663	0.848475	0.518468	0.435736	0.279224	0.231078	5023.2	5790.96	4105.88	5219.98	7754.09
T0802	66	1. Elderly care	Y	4	Moderna	AZ	AZ	Moderna	Moderna		0.956424	0.923422	0.882678	0.942365	0.918488	0.986634	0.911005	0.93059	0.968054	0.974612	0.965575	5130.9	4764.71	4384.07	4546.57	3667.76	4192.94	4347.89	4300.11	4935.29	5421.66	4160.94	3295.79	3323.79	0.987036	0.974001	0.960924	0.979635	0.978596	0.95834	0.895401	0.910978	0.798412	0.804345	2943.92	4077.05	2662.3	2989.26	6017.95
T0803	87	1. Elderly care	Y	4	Moderna	AZ	AZ	Moderna	Moderna		0.511816	0.56931	0.493943	0.495284	0.435954	0.619427	0.592211	0.496546	0.546867	0.536204	0.546013	714.659	619.869	626.295	655.759	447.468	912.833	728.075	732.361	1335.08	1330.3	1039.84	557.493	752.006	0.662774	0.329482	0.60282	0.666703	0.495052	0.518034	0.679049	0.871129	0.785179	0.841013	305.894	345.972	268.552	393.799	375.513
T0804	89	1. Elderly care	Y	4	Moderna	AZ	AZ	Moderna	Moderna		0.956878	0.934055	0.908258	0.945495	0.946487	0.952556	0.877875	0.979503	0.982716	0.979077	0.979821	1618.09	1493.52	1379.01	1421.18	1116.97	1339.43	1423.31	1665.59	1700.87	1849.08	1600.24	406.657	600.902	0.985248	0.976824	0.975882	0.991706	0.98343	0.977144	0.983689	0.93954	0.865461	0.88792	1139.39	1314.37	995.078	1160.3	1836.33
T0805	86	1. Elderly care	Y	4	Moderna	AZ	AZ	Moderna	Moderna		0.957332	0.93386	0.88317	0.947929	0.934188	0.930823	0.949952	0.900819	0.935208	0.944218	0.923474	956.932	926.735	738.057	811.342	671.048	721.485	651.953	719.607	989.239	1171.22	928.584	151.832	63.2529	0.983855	0.982767	0.959448	0.977365	0.985602	0.966926	0.905977	0.907739	0.87693	0.890964	688.57	870.191	566.739	535.664	1152.25
T0806	75	2. Country	Y	5	Spikevax	Moderna	Moderna	Moderna	BNT	Spikevax	0.939317	0.947425	0.888739	0.965055	0.923899	0.935014	0.918809	0.847084	0.87396	0.892621	0.890499	6966.88	7485.24	6278.82	6389.16	5135.15	7125.53	7840.82	9461.38	9963.94	10229.6	8979.42	3546.25	1528.59	0.954486	0.918974	0.918872	0.936272	0.946828	0.947756	0.998021	0.303567	0.448059	0	5784	7210.92	5380.3	5995.42	7433.94
T0807	19	2. Country	Y	3	Moderna	Moderna	Moderna	Moderna			0.808753	0.893239	0.805817	0.754271	0.65594	0.847501	0.816294	0.168211	0.403641	0.440526	0.443528	5717.23	5174.83	3963.38	4310.4	3622.23	5285.51	5223.18	6577.42	7904.7	8372.92	7907.09	3334.38	1140.09	0.598145	0.508827	0.428798	0.554858	0.511107	0.623924	1	0.400023	0.284365	0.267	5001.82	6326.62	4215.45	4645.44	5059.54
T0808	64	2. Country	Y	3	Moderna	BNT	BNT	Moderna			0.478031	0.507323	0.411498	0.361813	0.270041	0.45336	0.251291	0	0.138807	0.106689	0.150769	2755.67	2530.83	1903.98	1860.9	986.256	2240.89	2200.18	1944.71	3344.88	3838.93	3094.43	5573.62	1435.09	0.00241843	0.186107	0.14858	0	0	0.240578	1	0.338888	0	0.0920293	2386.61	2779.34	1198.94	1570.5	2013.44
T0809	25	2. Country	Y	2	AZ	BNT	AZ				0.90899	0.89041	0.813189	0.918304	0.854622	0.916473	0.836619	0.809016	0.828289	0.846357	0.84213	4156.52	4592.33	3068.29	3810.57	2715.26	3965.02	4726.05	5274.95	6627.99	7004.65	6378.2	15653	4809.51	0.876065	0.895329	0.856903	0.859352	0.871454	0.916139	1	0.343229	0.381602	0.0019253	4190.78	5161.39	3481.88	4104.71	5020.21
T0810	70	2. Country	Y	4	Moderna	Moderna	Moderna	BNT	Moderna		0.958088	0.964224	0.938654	0.98192	0.932908	0.971493	0.879825	0.966323	0.971406	0.980025	0.979971	5384.05	6261.8	5269.63	4751.85	3840.71	5707.68	6485.34	7762.77	8564.44	8631.15	8609.89	16728.4	6536.44	0.958424	0.983896	0.972772	0.976918	0.991368	0.988418	0.641286	0.694907	0.647604	0.608163	4693.09	5578.02	5605.95	4682.43	5589.26
T0811	33	2. Country	Y	2	Moderna	BNT	Moderna				0.901143	0.844363	0.621982	0.925084	0.847865	0.803352	0.780641	0.869477	0.880636	0.892657	0.877697	3301.61	3689.55	2241.47	3194.88	2148.36	3212.93	3743.51	4082.32	4377.11	5444.7	4478.64	2292.91	939.936	0.898796	0.949121	0.884938	0.905671	0.802204	0.932624	0.996132	0.0922319	0.0370759	0	2778.54	3732.05	2688.04	2784.38	3560.76
T0812	36	2. Country	Y	3	Moderna	BNT	BNT	Moderna			0.960992	0.946032	0.953737	0.981785	0.955704	0.970104	0.950019	0.922693	0.947368	0.944878	0.947469	6536.88	8224.18	5683.79	4565.88	3856.21	5998.58	5345.8	9462.91	9549.42	9122.88	10092.2	2930.41	1312.55	0.955596	0.970704	0.972293	0.958674	0.983866	0.985093	0.993614	0.588712	0.855369	0.60077	4683.85	5249.43	4701.95	4839.42	3349.6
T0813	44	2. Country	Y	3	Moderna	Moderna	Moderna	Moderna			0.962918	0.959829	0.94677	0.974871	0.942463	0.966601	0.92514	0.961654	0.982229	0.984602	0.985773	6690.17	7733.4	5824.83	6090.35	5265.7	5924.48	7573.71	9656.58	8703.24	8771.18	9670.76	8451.3	4086.97	0.981075	0.992013	0.979277	0.982805	0.982129	0.984952	0.974904	0.740437	0.836831	0.733231	4993.14	4004.29	6185.7	5386.08	6759.45
T0814	10	2. Country	Y	2	BNT	BNT	BNT				0.947654	0.941767	0.922557	0.967652	0.926014	0.950778	0.908924	0.942422	0.974044	0.978384	0.98098	6435.88	9096.64	6890.62	6063.57	5313.98	7690.39	8214.16	10617.3	10078.9	9602.61	11034.4	17909.2	8090.89	0.986679	0.983939	0.985882	0.987468	0.984776	0.990983	0.994513	0.687632	0.801154	0.779592	5098.75	5823.63	5365.37	5627.5	5212.96
T0815	13	2. Country	Y	2	BNT	BNT	BNT				0.929285	0.938024	0.942239	0.955138	0.929905	0.965575	0.876048	0.965562	0.978857	0.975197	0.981611	6762.49	7186.04	4793.19	5569.45	4352.76	5478.66	6970.75	7682.01	9176.56	9073.42	8960.71	12236.7	5006.94	0.979807	0.969017	0.974461	0.980105	0.969305	0.982219	0.979042	0.735039	0.764253	0.684559	5213.89	6465.69	5513.83	4622.57	5547.42
T0816	65	2. Country	Y	5	Spikevax	Moderna	Moderna	BNT	BNT	Spikevax	0.645112	0.78469	0.696375	0.0389721	0.793697	0.767672	0.591075	0.0914907	0.189535	0.160924	0.150935	3264.26	3684.37	2829.62	2471.47	1648.83	3550.74	2709.02	3024.04	4504.74	4831.13	4524.07	1533.95	667.169	0.52293										2565.06	3296.07	1881.51	1709.43	3020.72
T0817	47	2. Country	Y	3	BNT	AZ	AZ	BNT			0.619706	0.731796	0.645827	0.266531	0.761763	0.719293	0.736608	0.185671	0.221608	0.215771	0.157369	4077.63	4935.92	3777.11	3922.21	2249.4	4669.42	3770.45	4451.67	6384.63	6937	6534.72	2191.22	660.361	0.425718	0.324857	0.0348389	0.106109	0.297227	0.442982	0.285572	0.076687	0.0820014	0.10386	3358.17	4192.7	3444.7	3129.43	3495.49
T0818	41	2. Country	Y	4	Spikevax	AZ	Moderna	BNT	Spikevax		0.922821	0	0.913709	0.942614	0.978093	0.949579	0.933717	0.787995	0.863477	0.876004	0.885009	8036.93	10251.7	6909.19	7081.58	5910.09	8936.77	8505.1	11005	11444.6	11205.5	11586.4	3241.15	1312.55	0.963078	0.237554	0.172204	0.184009	0.326016	0.25082	0.207816	0.0830306	0.0920083	0.0514885	6398.37	7448.39	7060.68	6001.63	6671.3
T0819	12	2. Country	Y	3	BNT	Moderna	BNT	BNT			0.957274	0.948716	0.883211	0.892494	0.970787	0.93045	0.916984	0.645987	0.649772	0.727697	0.727042	7153.64	8861.79	6383.63	6468.31	5033.81	8557.97	7891.98	10462.2	10973.8	10998.2	11316.8	2368.25	1176.85	0.936318	0.946698	0.906966	0.907066	0.955834	0.959693	0.661856	0.316315	0.489368	0.26534	6346.55	7233.35	7372.52	5966.9	7188.19
T0820	4	2. Country	Y	2	Moderna	Moderna	Moderna				0.927227	0.926209	0.915444	0.94506	0.980688	0.9454	0.921692	0.967605	0.970109	0.973732	0.975808	7508.93	9184.29	6754.36	6127.36	5683.27	9082.62	8131.37	10499.4	10707.4	10118.7	10707.6	13028.7	5177.14	0.966861	0.918244	0.786594	0.791235	0.922086	0.930876	0.673117	0	0.166782	0	6428.07	7371.85	7119.83	5361.51	6889.43
T0821	68	2. Country	Y	3	BNT	Moderna	Moderna	BNT			0.932524	0.890135	0.834398	0.93393	0.958094	0.924739	0.890615	0.896621	0.921736	0.958647	0.951447	6783.1	7920.91	6678.6	6436.71	5974.47	7856.73	8344.2	9196.9	9796.5	9183.62	9716.95	3153.58	1381.08	0.955154	0.976992	0.96429	0.961568	0.974946	0.967717	0.859566	0.597585	0.770118	0.605757	5719.29	5830.92	6265.42	4848.74	5958.59
T0822	12	2. Country	Y	2	BNT	BNT	BNT				0.879603	0.881366	0.896832	0.888666	0.965738	0.897254	0.875982	0.877225	0.907207	0.892972	0.909646	1004.92	567.338	492.615	834.756	475.394	670.889	916.546	741.371	1154.28	1259.88	799.375	813.584	450.225	0.929894	0.978139	0.941272	0.942454	0.970905	0.960623	0.601193	0	0.483669	0	395.293	595.793	418.051	470.417	470.026
T0823	39	2. Country	Y	4	Spikevax	Medigen	Medigen	BNT	Spikevax		0	0.00703996	0.100292	0	0.758804	0.162941	0.155203	0.0854395	0.084952	0.0123755	0.00798459	568.944	502.616	797.467	595.824	830.077	1010.67	711.915	596.312	971.203	1052.21	876.869	1458.61	280.029	0.27677	0.903153	0.912067	0.886555	0.874709	0.900035	0.871553	0.936563	0.864906	0.856185	590.559	150	187.616	574.327	185.5
T0824	47	2. Country	Y	1	AZ	AZ					0.449739	0.56157	0.531746	0.440142	0.806586	0.627179	0.52856	0.193596	0.139586	0.116171	0.0766553	3695.45	5332.76	3087.15	2165.43	2075.34	4031.64	2917.95	4273.7	5807.49	5762.95	5749.09	1742.99	647.653	0.355371	0.0634258	0	0.0071011	0.294431	0.0637516	0.0330054	0.432343	0.383322	0.223775	3346.13	3838.03	3388.64	3542.81	3411.8
T0825	60	2. Country	Y	4	Novavax	AZ	Moderna	BNT	Novavax		0.941618	0.931382	0.944122	0.944067	0.981473	0.961139	0.912782	0.930401	0.492872	0.955122	0.966273	6240.16	7989.7	5610.72	5047.05	4789.41	7244.18	6613.04	9897.32	9803.57	8507.49	10015.5	20385.8	9470.16	0.96587	0.178641	0.0797739	0	0.0405513	0.25796	0.271488	0.0800634	0	0.0401621	5895.5	5743.16	6244.57	5055.71	5750.77
T0826	51	2. Country	Y	3	BNT	Moderna	Moderna	BNT			0.926665	0.936657	0.908126	0.907949	0.966369	0.943032	0.904234	0.767764	0.721374	0.741788	0.737413	5532.56	6397.53	5032.46	4408.2	4078.55	5781.78	5516.46	7902.47	7972.05	7315.98	8535.45	9060.54	3884.55	0.856125	0.974408	0.959349	0.960422	0.969901	0.975834	0.790356	0.442063	0.620987	0.538733	4607.65	4606.81	5539.18	4720.27	4398.72
T0827	38	2. Country	Y	3	Moderna	AZ	AZ	Moderna			0.913094	0.897981	0.892306	0.923119	0.962035	0.923022	0.85722	0.867639	0.895932	0.899688	0.915604	7788.62	8397.27	6991.54	6033.17	6609.62	8842.56	8230.17	11303.5	11295	9789.92	11162.2	19607.9	8675.01	0.967476	0.788139	0.753479	0.705285	0.817852	0.856262	0.631699	0.220136	0.302432	0.139398	6519.12	6586.53	7117.58	6293.88	6464.88
T0828	5	2. Country	Y	2	BNT	BNT	BNT				0.954077	0.960019	0.93826	0.958296	0.922818	0.942735	0.940371	0.87809	0.943551	0.926813	0.917382	6877.53	8446.09	6118.31	5795.45	5454.66	7590.66	7519.82	9046.49	7566.45	9146.89	9737.95	21123.1	9371.68	0.964724	0.96475	0.956614	0.967041	0.968074	0.983195	0.789887	0.718835	0.631275	0.560243	4543.77	4953.63	5158.6	4868.51	5633.89
T0829	10	2. Country	Y	2	BNT	BNT	BNT				0.933845	0.937121	0.939927	0.875431	0.876562	0.922221	0.94877	0.646948	0.592975	0.666468	0.660891	5814.94	7365.04	4390.41	4890.27	3671.71	5343.46	5188.82	7672.44	6685.67	8176.15	8293.04	2909.69	976.245	0.900539	0.886076	0.780188	0.808531	0.910734	0.905066	0.600061	0.492865	0.389256	0.465977	4423.87	5282.51	4877.17	4920.46	4829.41
T0830	30	2. Country	Y	3	BNT	AZ	AZ	BNT			0.247807	0.421544	0.454214	0.188779	0.323653	0.4513	0.207023	0.0699298	0.0870869	0.178164	0.154498	3515.54	3813.73	3657.92	3818.02	3942.29	4708.98	3418.15	2198.68	4180.35	3336.29	3737.61	1929.63	3611.44	0	0	0	0	0	0	0	0	0	0	4135.43	5106.35	3917.68	4572.71	4531.86
T0831	50	2. Suburban	Y	4	Moderna	AZ	AZ	Moderna	Moderna		0.874767	0.861447	0.870641	0.647512	0.617722	0.836819	0.898379	0.352765	0.530481	0.51475	0.500031	5331.76	6800.29	4177.79	3836.45	3483.34	4580.73	4310.15	6665.07	6220.16	7574.21	7350.89	4551.93	1320.27	0.885756	0.855605	0.637967	0.711882	0.843161	0.831765	0.72599	0.678756	0.41696	0.422882	3850.12	4648.87	3975.15	3938.69	3891.87
T0832	69	2. Suburban	Y	4	Moderna	Moderna	Moderna	Moderna	Moderna		0.604777	0.642169	0.541928	0.258625	0.326034	0.437885	0.468716	0	0.143622	0.0561557	0.0317531	4042.97	4832.73	3294.38	2370.06	1662.24	2865.27	2815.64	3610.79	4580.28	4555.8	4829.46	1687.43	1242.66	0.382006	0.341255	0.067673	0.224869	0.303901	0.284698	0.35235	0.484498	0	0.217746	3042.72	3423.92	2631.98	2461.93	2649.16
T0833	73	2. Suburban	Y	3	Moderna	Moderna	Moderna	Moderna			0.873958	0.88122	0.809401	0.517638	0.601859	0.737163	0.697153	0.261355	0.277569	0.282238	0.256776	4964.81	6040.27	4120.9	4187.02	3078.59	4982.39	4262.12	5356.09	5389.99	6223.77	5799.48	1557.49	821.933	0.63417	0.600261	0.112852	0.351238	0.549829	0.582847	0.410375	0.135589	0	0	3781.48	4605.41	3446.67	3148.92	4351.85
T0834	82	2. Suburban	Y	4	Moderna	AZ	AZ	Moderna	Moderna		0.919994	0.885945	0.837249	0.784356	0.780953	0.884912	0.569329	0.704609	0.536148	0.621339	0.571482	4357.62	4991.39	3919.96	4135.56	2512.88	4097.86	4419.49	5036.88	6025.55	6515.1	6174.73	1618.69	765.655	0.851436	0.836	0.532321	0.638506	0.847555	0.868114	0.555367	0.012314	0	0	3396.27	4873.45	3594.57	3236.17	4636.1
T0835	64	2. Suburban	Y	3	Moderna	Moderna	Moderna	Moderna			0.950392	0.957547	0.970193	0.949739	0.921536	0.921168	0.938943	0.969177	0.983344	0.981727	0.975584	4968.7	5954.46	4727.61	4444.61	3990.03	6643.06	5134.14	5586.88	4967.65	5331.96	5983.1	2038.67	1444.17	0.991226	0.991208	0.985759	0.988163	0.992023	0.982893	0.912198	0.815188	0.800591	0.718654	3302.42	3071.49	3892.33	3368.31	3231.04
T0836	72	2. Suburban	Y	5	Spikevax	AZ	AZ	Moderna	Moderna	Spikevax	0.948415	0.950278	0.962064	0.960813	0.877737	0.951721	0.929201	0.949786	0.975934	0.97551	0.98214	5711.85	7235.97	5384.92	4948.05	4773.02	7210.67	6536.49	7143.88	5861.82	6069.19	6371.71	2841.9	1295.31	0.981397	0.980934	0.981211	0.98927	0.984799	0.988928	0.844321	0.77828	0.712136	0.735983	3475.28	4041.3	3935.15	3252.82	4320.89
T0837	71	2. Suburban	Y	5	Spikevax	AZ	AZ	Moderna	Moderna	Spikevax	0.919612	0.928906	0.908369	0.908035	0.876936	0.867807	0.883346	0.528413	0.28709	0.35214	0.416719	4312.5	5309.46	3333.01	2789.54	2218.11	5199.19	3127.27	4349.1	5015.28	5117.37	5557.83	2376.72	762.932	0.669167	0.584359	0.514407	0.571993	0.608357	0.677178	0.408232	0.357714	0.180847	0.0844674	3585.38	3437.66	3957.4	4006.73	3484.89
T0838	48	2. Suburban	Y	3	BNT	Moderna	Moderna	BNT			0.793952	0.834042	0.794101	0.708848	0.496208	0.719748	0.8065	0.0754075	0.213125	0.286383	0.178261	2683.36	3871.51	2615.2	2100.13	2832.99	3989.07	2580.93	3418.27	4014.3	4554.35	4429.01	1871.06	580.028	0.283998	0.242465	0.119194	0.223843	0.423827	0.360854	0.296134	0.511487	0.186331	0.227636	2371.76	2208.5	2613.1	2542.96	2170.21
T0839	53	2. Suburban	Y	4	Spikevax	AZ	AZ	Moderna	Spikevax		0.956222	0.959946	0.946389	0.945944	0.941887	0.969756	0.900563	0.921118	0.952304	0.937869	0.944339	4970.19	6483.71	4720.72	4632.38	3614.19	3781.34	5922.6	7213.15	7368.49	6605.66	8136.9	9692.39	4443.25	0.97507	0.976464	0.962592	0.965228	0.981019	0.981385	0.712242	0.592456	0.379975	0.295681	4997.06	4579.34	5451.29	4917.36	4396.48
T0840	47	2. Suburban	Y	4	Spikevax	AZ	AZ	Moderna	Spikevax		0.69878	0.817432	0.743658	0.621839	0.622316	0.702085	0.590829	0.140703	0	0.152655	0.0822953	3218.84	3887.04	3259.04	2313.48	1869.39	3417.12	2919.9	4128.25	5543.67	4516.89	5682.66	2863.55	1175.49	0.158055	0.142503	0.00490013	0.0621256	0.366249	0.324227	0.113294	0.190783	0	0.0295772	2845.78	2779.62	3020.73	2835.77	2487.93
T0841	57	2. Suburban	Y	3	Moderna	AZ	AZ	Moderna			0.925841	0.933255	0.892686	0.890579	0.861792	0.952733	0.858065	0.632911	0.624089	0.757758	0.737239	8040.52	8546.69	4797.08	5669.06	4913.1	5898.85	6679.81	7749.76	6654.78	9369.84	9717.33	3521.77	1069.29	0.952076	0.939156	0.813079	0.845496	0.947272	0.931114	0.659297	0.0493847	0.118767	0.0334748	4378.48	5450.74	5073.52	4306.89	5527.06
T0842	53	2. Suburban	Y	4	Spikevax	Moderna	Moderna	Moderna	Spikevax		0.924857	0.926551	0.89791	0.895308	0.870145	0.950469	0.898719	0.525452	0.600104	0.702792	0.678975	5918.93	7942.36	4625.79	5880.61	5591.77	5351.74	6017.5	5703.62	5592.79	7288.7	7002.74	2641.32	1226.32	0.814241	0.703852	0.668845	0.621442	0.859776	0.833568	0.505796	0	0	0	3243.03	4665.69	4087.55	3257.63	4142.64
T0843	51	2. Suburban	Y	3	Moderna	AZ	AZ	Moderna			0.947001	0.935448	0.922616	0.953786	0.949391	0.955396	0.885302	0.942026	0.941997	0.92447	0.93225	8006.45	8746.4	6499.52	6835.73	5624.25	7804.3	8477.37	9788.24	8554.03	10409.3	10348.4	10022.9	4211.78	0.98309	0.972661	0.945865	0.961023	0.974412	0.972576	0.912948	0.704811	0.336614	0.393871	4488.86	6146.34	5889.62	4899	6242
T0844	29	2. Suburban	Y	3	Moderna	AZ	AZ	Moderna			0.928285	0.915834	0.900414	0.936722	0.907875	0.942924	0.915868	0.803598	0.759365	0.833816	0.820933	6999.45	9064.1	5095.34	5948.01	5134.55	6465.68	7277.7	7608.53	7680.69	10300.2	9960.88	3489.75	1061.12	0.947153	0.95376	0.864875	0.86884	0.963556	0.949614	0.59978	0	0	0	4203.95	5919.8	5215.5	4291.07	6246.18
T0845	44	2. Suburban	Y	3	BNT	BNT	AZ	BNT			0.669275	0.749281	0.647638	0.595947	0.483748	0.657546	0.519318	0.0410292	0.0401031	0.163239	0.136393	5923.71	7909.45	4840.5	5202.33	5082.1	5022.2	5362.99	4468.89	5384.03	8025.21	6309.11	2319.28	870.95	0.357253	0.148904	0	0.0483964	0.230321	0.0988159	0.249038	0.08039	0	0	2410.14	3479.15	3431.74	2306.63	3234.95
T0846	26	2. Suburban	Y	3	BNT	AZ	AZ	BNT			0.673659	0.814288	0.720287	0.72748	0.738109	0.714178	0.779179	0.0701878	0.0690804	0.175418	0.175896	6261.67	7566.97	4428.74	4676.02	4109.85	7895.75	5115.79	5303.27	6688.27	7462.55	7071.84	3118.74	931.767	0.422156	0.132116	0.158484	0.174338	0.311614	0.221315	0.00537801	0	0	0	3241.91	4538.12	4599.13	3446.53	3967.46
T0847	55	2. Suburban	Y	4	Spikevax	AZ	AZ	Moderna	Spikevax		0.791741	0.89833	0.830268	0.734625	0.740495	0.872223	0.884495	0.38114	0.388252	0.473861	0.455619	5732.47	7044.02	4613.51	5477.97	6262.38	7252.46	5024.41	6010.96	6079.51	6663.13	8210.58	1078.19	918.151	0.602876	0.326823	0.475229	0.474712	0.491833	0.531114	0.458948	0.465559	0	0.123432	3249.75	3216.16	3526.68	3676.37	3591.72
T0848	35	2. Suburban	Y	3	Moderna	AZ	AZ	Moderna			0.825463	0.888689	0.869885	0.679168	0.709019	0.843552	0.806718	0.613134	0.527531	0.582649	0.572784	4061.79	4812.02	3167.41	4140.68	3733.71	5302.86	4002.03	3814.02	4504.37	5215.93	6027.76	1858.81	616.79	0.737835	0.50228	0.689453	0.558513	0.633883	0.591076	0.551593	0.471312	0.113845	0.342386	2458.05	2700.83	2719.31	2779.87	2480.68
T0849	39	2. Suburban	Y	4	Spikevax	AZ	AZ	Moderna	Spikevax		0.966995	0.957462	0.957064	0.973978	0.966343	0.970042	0.94825	0.94027	0.930717	0.945433	0.956122	3956.31	5277.65	3562.4	3570.13	3736.39	4179.06	3895.42	5382.5	4442.97	4747.84	5276.49	2392.73	620.421	0.988289	0.970128	0.97419	0.971228	0.978189	0.983594	0.867055	0.595813	0.566636	0.594908	2664.52	2880.83	3348.36	3011.97	3530.07
T0850	27	2. Suburban	Y	4	Novavax	AZ	AZ	BNT	Novavax		0.870565	0.929324	0.875054	0.796125	0.824391	0.90227	0.833048	0.677458	0.592146	0.620999	0.652498	2631.67	3149.58	2006.39	2483.81	2342.4	2328.8	2579.76	2918.79	2769.6	3214.09	3814.02	904.924	344.477	0.853238	0.728727	0.802103	0.776427	0.754896	0.803398	0.719626	0.502797	0.306826	0.530976	2056.03	2325.7	2555.64	2408.28	2268.96
T0851	59	2. Suburban	Y	4	Spikevax	AZ	AZ	Moderna	Spikevax		0.759593	0.866758	0.821724	0.635443	0.745639	0.842265	0.796429	0.538427	0.512491	0.577196	0.559984	2552.78	3425.85	2363.95	2436.26	2160.58	3223.58	2703.95	2488.59	3064.68	3078.42	3171.54	1684.61	528.742	0.71775	0.56087	0.555423	0.52555	0.633558	0.59571	0.627268	0.666134	0.287139	0.53984	1923.52	2241.86	2031.1	1912.16	1986.38
T0852	51	2. Suburban	Y	4	Moderna	AZ	AZ	Moderna	Moderna		0.90343	0.931889	0.898563	0.859118	0.869157	0.927479	0.898315	0.566708	0.634607	0.710586	0.746782	4285.31	5971.84	3520.77	3955.31	3479.47	5124.3	3907.13	5491.2	5593.53	6576.2	7546.34	8467.3	3110.28	0.772208	0.58192	0.685496	0.746147	0.7144	0.755414	0.61197	0.39284	0.178345	0.370108	3030.68	3377.66	3743.87	3197.76	3542.63
T0853	48	2. Suburban	Y	3	Medigen	AZ	AZ	Medigen			0.881288	0.780293	0.881853	0.862464	0.734966	0.854728	0.767311	0.885232	0.943254	0.950507	0.944613	5874.71	6783.28	5116.61	6623.88	4119.68	5952.46	5689.46	6875.96	7380.4	8008.84	7221.86	13381.8	4225.85	0.974525	0.983026	0.975357	0.970748	0.974853	0.964081	0.902554	0.795943	0.760331	0.693612	4008.68	4579.05	4609.55	4236.3	5062.33
T0854	30	2. Suburban	Y	4	Spikevax	BNT	BNT	Moderna	Spikevax		0.915335	0.884456	0.892486	0.923163	0.820537	0.871524	0.864785	0.888696	0.945788	0.960231	0.960103	3108.87	3321.92	2373.83	2698.66	2126.31	2712.72	2894.52	3025.96	3875.88	4323.76	4163.7	6400.39	2201.2	0.972038	0.981288	0.974091	0.961409	0.982594	0.97864	0.791231	0.735785	0.797387	0.77031	2101.13	2597.38	2489.43	2160.08	2713.88
T0855	28	2. Suburban	Y	3	Moderna	BNT	Moderna	Moderna			0.756633	0.790561	0.790879	0.550244	0.544806	0.698768	0.654086	0.562457	0.656343	0.641569	0.642754	863.875	1015.59	520.165	872.07	437.541	701.24	526.419	377.001	593.885	887.811	629.498	1444.49	135.703	0.752662	0.667039	0.73276	0.719792	0.731567	0.808074	0.586987	0.689018	0.613703	0.655868	325.256	810.559	381.993	290.834	545.063
T0856	47	2. Suburban	Y	3	Moderna	AZ	AZ	Moderna			0.759709	0.698274	0.774693	0.646975	0.52579	0.673901	0.546805	0.77868	0.79426	0.801788	0.814217	356.487	282.56	194.051	245.251	145.152	240.054	217.519	90.3271	192.752	268.053	192.018	83.8067	163.842	0.862257	0.794917	0.846111	0.813912	0.788419	0.854037	0.743966	0.776357	0.70168	0.788273	125.228	204.392	97.7519	100.804	170.158
T0857	47	2. Suburban	Y	2	Moderna	Moderna	Moderna				0.959171	0.910682	0.854442	0.935749	0.830996	0.769877	0.925706	0.967237	0.953389	0.972875	0.961618	628.408	598.035	316.831	595.524	362.73	420.981	449.096	547.704	530.626	961.28	722.262	952.007	148.411	0.964954	0.992522	0.967912	0.951063	0.992041	0.96815	0.885358	0.835915	0.88723	0.850237	293.879	929.998	565.384	286.881	848.836
T0858	24	2. Suburban	Y	3	Moderna	BNT	BNT	Moderna			0.908554	0.883095	0.282372	0.865002	0.777276	0.668884	0.565825	0.96506	0.962159	0.964777	0.940757	170.922	147.567	264.724	176.641	82.2625	128.107	141.758	105.254	117.214	454.271	200.035	430.333	236.005	0.965986	0.984764	0.971969	0.969008	0.969737	0.963636	0.904364	0.893275	0.808318	0.847411	126.068	430.373	240.295	92.6152	326.926
T0859	52	2. Suburban	Y	3	Moderna	AZ	AZ	Moderna			0.846052	0.807138	0.778237	0.892915	0.724982	0.746537	0.785438	0.802534	0.919445	0.93124	0.94747	4827.96	6504.79	4467.37	4173.18	3535.8	4567.32	4594.06	5270.74	6325.1	7864.45	7230.26	13122.8	5235.23	0.908703	0.940948	0.93493	0.908123	0.940436	0.936618	0.626106	0.15659	0.520395	0.426784	4256.62	4379.15	4574.9	4343.31	4670.13
T0860	25	2. Suburban	Y	3	BNT	AZ	AZ	BNT			0.537246	0.581122	0.515123	0.30471	0.189684	0.511615	0.558692	0.102643	0.327465	0.345787	0.331945	854.611	672.743	523.759	609.667	355.577	389.841	505.331	628.079	865.896	1067.85	1182.27	765.56	182.45	0.462491	0.408676	0.523629	0.493053	0.390755	0.397266	0.0574216	0.468572	0.344708	0.28247	568.707	588.503	521.156	477.759	416.189
T0861	3	2. Suburban	Y	2	BNT	BNT	BNT				0.904779	0.927259	0.906427	0.884592	0.796054	0.90337	0.920059	0.678214	0.689377	0.717584	0.750293	894.951	744.862	519.267	533.835	387.468	520.313	598.274	1207.93	884.501	1136.95	989.103	549.923	87.1404	0.922261	0.844411	0.809891	0.814553	0.819382	0.735791	0.548874	0.70041	0.577179	0.591886	702.899	905.605	685.672	529.149	694.857
T0862	32	2. Suburban	Y	3	Moderna	Moderna	Moderna	Moderna			0.931345	0.945321	0.928993	0.886521	0.814595	0.949613	0.921248	0.680837	0.672551	0.793901	0.754114	465.853	508.163	333.9	399.624	296.264	450.544	415.121	468.093	17465.3	756.148	688.669	106.406	15.4311	0.925545	0.815615	0.829062	0.828469	0.817415	0.802225	0.673673	0.775557	0.749134	0.727722	409.021	597.195	547.636	444.157	524.42
T0863	9	2. Suburban	Y	2	BNT	BNT	BNT				0.922397	0.956578	0.966446	0.913926	0.901593	0.891591	0.856166	0.968871	0.988534	0.976157	0.98148	385.77	370.952	319.825	331.615	237.846	1249.93	393.252	466.562	544.394	747.056	600.867	806.051	287.745	0.995731	0.991963	0.984514	0.990707	0.992828	0.990909	0.936846	0.94344	0.892829	0.887779	457.487	538.877	417.488	478.888	532.51
T0864	9	2. Suburban	Y	2	Moderna	Moderna	Moderna				0.886217	0.913651	0.940099	0.834044	0.932969	0.888319	0.895988	0.817233	0.878713	0.896348	0.863649	168.233	159.772	76.9617	141.132	56.332	132.838	113.25	93.389	161.495	143.665	128.266	496.249	101.664	0.866714	0.835909	0.863793	0.834741	0.823406	0.797203	0.804204	0.825922	0.760064	0.79776	110.38	110.187	109.865	77.0852	81.7315
T0865	39	2. Suburban	Y	3	BNT	AZ	AZ	BNT			0.932015	0.895465	0.930249	0.923717	0.908374	0.943551	0.88714	0.601599	0.808126	0.673285	0.772114	5238.53	5972.58	3570.48	4651.94	3263.08	4383.24	4578.83	8197.18	4220.08	6336.88	6709.94	2976.55	1188.2	0.961548	0.916397	0.873078	0.869522	0.907527	0.912836	0.69284	0.293163	0.319029	0.323816	4419.11	4991.48	4650.12	4433.67	4404.02
T0866	14	2. Suburban	Y	2	BNT	BNT	BNT				0.929615	0.912137	0.92587	0.930855	0.912563	0.931409	0.771912	0.933704	0.977746	0.971661	0.984884	5456.37	5836.11	4288.89	5243.56	3799.28	4910.26	7513.18	6311.03	7185.04	8288.9	7605.9	11366.6	4731.45	0.976124	0.965424	0.95982	0.955142	0.956763	0.964247	0.924664	0.783054	0.807806	0.794584	4548.54	5025.97	4962.81	4950.96	5193.72
T0867	13	2. Suburban	Y	1	Moderna	Moderna					0.927359	0.893414	0.91362	0.858482	0.851954	0.893857	0.863959	0.627125	0.704495	0.708421	0.740166	3855.91	3576.75	2347.78	3388.98	2072.66	3422.24	3745.07	4031.04	4978.06	5530.9	5203.19	2959.6	935.397	0.915574	0.871318	0.784823	0.781093	0.884708	0.831161	0.710242	0.27095	0.500723	0.48172	3854.04	4360.64	4302.49	3513.45	4046.68
T0868	13	2. Suburban	Y	3	BNT	BNT	BNT	BNT			0.677318	0.735353	0.713125	0.480976	0.662908	0.654953	0.642132	0.210784	0.361621	0.141612	0.42477	3162.36	2966.14	2238.18	2916.83	1614.55	2250.75	2668.8	2501.98	2995.84	4944.97	3711.71	1960.51	564.597	0.501299	0.425383	0.354432	0.300451	0.495551	0.516879	0.427767	0.235302	0.31416	0.307034	2189.66	2849.71	2407.18	2026.24	2255.01
T0869	48	2. Suburban	Y	4	Spikevax	AZ	AZ	Moderna	Spikevax		0.308805	0.359555	0.414572	0	0.0715273	0.317465	0.267851	0	0.0637387	0	0.183892	1152.53	1308.87	707.03	1299.98	754.371	1099.36	1369.55	1024.22	1501.46	1944.38	2001.49	2003.83	622.237	0.0813388	0.0348285	0	0	0.329023	0.116214	0.126881	0.0818037	0.0711405	0.126682	1035.72	1365.98	1132.46	840.313	933.915
T0870	42	2. Suburban	Y	4	Spikevax	AZ	AZ	BNT	Spikevax		0.123184	0.299348	0.14769	0	0.242658	0	0.0384095	0.0654048	0.128516	0	0.184914	828.316	580.283	272.81	556.705	259.306	454.486	319.444	328.775	368.015	695.409	613.465	1749.58	580.936	0.0722534	0.013953	0.054683	0	0.143587	0.0633933	0	0	0	0.039939	568.427	1157.1	561.44	311.164	617.868
T0871	35	2. Suburban	Y	3	Moderna	AZ	AZ	Moderna			0.966373	0.947797	0.933837	0.895734	0.906724	0.966193	0.917851	0.733846	0.832516	0.834654	0.861046	3442.89	3918.98	3583.41	3365.02	3360.18	4512.07	3527.11	4178.95	5739.46	4938.84	5187.06	2127.97	2807.22	0.965705	0.906546	0.881934	0.842953	0.913784	0.912341	0.688156	0.668886	0.511079	0.397047	3336.46	4478.82	3762.78	3985.07	5683.67
T0872	89	1. Elderly care	Y	3	Moderna	AZ	AZ	Moderna			0.518564	0.514358	0.304256	0	0	0.0493866	0	0	0	0	0	1166.38	1103.18	786.304	1238.73	962.875	980.328	1136.93	645.638	734.997	952.914	790.555	549.187	1046.68	0	0	0	0	0.000743494	0	0	0	0	0	550.116	1043.34	543.825	474.21	1020.14
T0873	87	1. Elderly care	Y	3	Moderna	AZ	AZ	Moderna			0	0	0	0	0	0	0	0	0	0	0	392.135	665.592	291.009	425.509	522.818	376.47	401.178	143.475	277.299	358.157	481.028	373.766	597.89	0	0	0	0	0.157869	0	0	0	0	0	69.6895	240.426	136.262	102.73	194.628
T0874	79	1. Elderly care	Y	4	Novavax	AZ	AZ	Moderna	Novavax		0.174402	0.122094	0	0	0	0	0	0	0	0	0	529.231	656.079	534.992	746.359	805.072	684.788	666.379	388.02	347.091	536.15	342.362	475.43	302.208	0	0	0	0	0.436803	0	0	0	0	0	212.769	565.353	375.789	181.306	505.856
T0875	71	1. Elderly care	Y	4	Novavax	AZ	AZ	Moderna	Novavax		0.857596	0.488181	0.236056	0.678436	0.1723	0.11922	0.700428	0.232115	0.44756	0.476809	0.301655	586.075	382.969	265.359	547.351	336.296	385.972	598.851	161.011	234.925	602.82	236.529	310.641	305.22	0.378512	0.709731	0.443434	0.423181	0.878067	0.605142	0	0	0	0	171.449	531.872	208.059	101.813	723.981
T0876	90	1. Elderly care	Y	4	Novavax	AZ	AZ	Moderna	Novavax		0.676111	0.424497	0.0499603	0.0668348	0	0	0	0	0	0	0	2076.8	2114	1641.01	1749.52	1942.12	1546.84	1661.19	642.449	1371.85	2304.61	1813.81	1247.22	1165.16	0	0.296801	0	0	0.707931	0.0379893	0	0	0	0	1575.42	2544.57	1533.4	1445.56	3453.65
T0877	70	1. Elderly care	Y	4	Spikevax	AZ	AZ	Moderna	Spikevax		0.113581	0.0388748	0	0	0	0	0	0	0	0	0	2278.64	2466.9	1586.04	2043.51	1929.15	1647.42	1947.57	1144.29	1207.96	2255.92	1545.73	1003.35	1711.34	0	0	0	0	0	0	0	0	0	0	1029	2052.23	1599.4	1058.18	2203.86
T0878	81	1. Elderly care	Y	5	Moderna	Moderna	Moderna	Moderna	Moderna	Moderna	0.858085	0.818324	0.675919	0.130727	0.322066	0.593583	0.206847	0	0	0	0	1299.21	1385.81	1563.45	1253.72	1192.01	1489.82	1416.86	1463.13	1635.75	1449.37	2069.79	922.953	1536.64	0.166831	0	0	0	0.474102	0.150038	0	0	0	0	1569.86	2006.64	1690.14	1321.73	1736.58
T0879	55	1. PLWH	Y	4	Medigen	Medigen	Medigen	Medigen	Medigen		0.910112	0.872241	0.807031	0.849937	0.844601	0.825102	0.68331	0.674787	0.816069	0.798954	0.733927	1149.05	1306.33	1285.26	999.103	1137.04	1184.13	992.969	1099.66	1287.1	989.195	1223.45	629.92	1099.9	0.856826	0.844791	0.822327	0.873037	0.935812	0.840368	0.0977329	0.121976	0	0	1177.94	1125.92	1029.91	994.281	1105.7
T0880	75	2. Country	Y	2	AZ	AZ	AZ				0.747085	0.75507	0.778307	0.748495	0.649806	0.714297	0.640778	0.598204	0.839448	0.736482	0.813622	978.321	749.67	631.865	482.076	465.26	820.282	741.204	357.098	692.866	627.396	711.574	6515.27	2181.69	0.824153	0.818676	0.815815	0.829828	0.82083	0.792648	0.729019	0.732775	0.778285	0.736065	134.753	141.028	193.25	68.6143	138.637
T0881	67	2. Country	N	0							0.208664	0.363128	0.279005	0.0372416	0.287134	0.228289	0.146193	0.0581323	0.262488	0	0.326542	935.292	659.799	696.848	627.722	647.967	819.493	616.628	311.552	1105.16	1051.48	1279.61	2520.79	872.311	0.201051	0.239233	0.132929	0.0836096	0.287541	0.0962972	0.0215933	0.147247	0.36042	0.253637	487.463	331.681	305.369	277.563	229.294
T0882	70	2. Country	N	0							0.929069	0.919944	0.932089	0.938427	0.926289	0.942666	0.935195	0.9122	0.958642	0.967779	0.965982	4647.47	4024.25	3436.62	3394.39	1958.8	3284.28	2141.6	4636.15	6475.06	3965.87	6861.49	4549.1	1417.39	0.979094	0.974788	0.961843	0.966538	0.967072	0.962627	0.801836	0.512237	0.706155	0.541546	4638.18	4131.58	5269.87	4233.75	3885.73
T0883	66	2. Country	Y	4	Moderna	Moderna	Moderna	Moderna	Moderna		0.827365	0.809851	0.781036	0.782819	0.782165	0.824944	0.778511	0.693325	0.701922	0.727898	0.782219	4441.29	5201.83	3288.99	4015.5	2158.5	4034.79	3712.66	4023	7965.35	6739.14	6908.45	5712.98	1833.58	0.89289	0.876346	0.805187	0.789246	0.788969	0.825222	0.350187	0	0.531462	0.410778	5308.87	5066.06	4722.24	5312.1	4753.26
T0884	40	2. Country	Y	3	Medigen	AZ	Moderna	Medigen			0.850499	0.724106	0.820322	0.81913	0.846874	0.87705	0.842978	0.660092	0.599779	0.661015	0.752844	4637.01	7139.07	3326.72	3687.19	2286.66	3984.73	4340.61	4169.97	7969.07	8101.59	7744.09	12587	4344.31	0.843164	0.811242	0.76703	0.703408	0.704916	0.777921	0.128667	0	0.430724	0.217785	6306.48	5922.88	5755.53	7376.74	5969.19
T0885	41	2. Country	Y	3	Moderna	AZ	Moderna	Moderna			0.491534	0.303186	0.263392	0.314506	0.501136	0.365632	0.348223	0	0.0117787	0.0219339	0.146143	1275.64	2105.14	1428.43	1114.61	763.313	1685.89	1238.72	1167.36	1829.28	1601.77	1781.61	2623.43	934.944	0.113519	0.337948	0	0	0.0642226	0	0	0	0	0	1986.83	1800.84	1378.95	1351.11	1235.18
T0886	53	2. Country	Y	3	BNT	AZ	AZ	BNT			0	0.166084	0.247371	0	0.0942889	0.522718	0	0	0.0319859	0	0	3000.4	3195.44	3345.29	2801.28	2922.41	2841.23	3908.31	582.916	1094.37	1247.88	915.426	4631.03	3260.5	0.0797861	0	0	0	0	0	0	0.314355	0.494884	0.317112	1259	1425.98	691.306	714.661	1198.91
T0887	53	2. Country	N	0							0.883224	0.90966	0.886563	0.906858	0.876131	0.928378	0.770748	0.813131	0.908631	0.82056	0.800961	8997.03	10773.9	7521.58	8604.25	7662.93	9369.97	10206.2	9061.8	9501.04	11948.9	10329.3	13040.9	4041.59	0.92501	0.945184	0.891787	0.918304	0.931395	0.87236	0.740849	0.178016	0.464482	0	5787.08	7804.75	5789.9	5535.17	7349.98
T0888	42	2. Country	Y	3	BNT	BNT	BNT	BNT			0	0.0799679	0.344679	0	0.174407	0.547883	0	0	0.127983	0	0	2882.07	3563.06	3136.56	3126.87	3639.52	2811.66	3482.25	1225.54	3011.84	2622.7	2482.87	4549.1	1961.11	0.0518374	0	0	0	0	0	0.191416	0.0393988	0.351031	0.0283207	1263.76	1779.25	1199.5	1012.55	1454.43
T0889	45	2. Country	Y	1	AZ	AZ					0.246582	0.646489	0.555727	0.30759	0.480323	0.837387	0.466186	0	0.024925	0	0	5514.93	6129.03	5169.91	4749.14	3756.36	5294.58	5063.85	6274.29	8188.62	7358.9	7582.23	4111.24	1433.28	0.398102	0	0	0.114384	0.0948143	0.136538	0.516147	0.0629318	0.138662	0	4176.21	5004.38	3988.67	3434.67	4325.35
T0890	47	2. Country	Y	3	Moderna	BNT	BNT	Moderna			0.424989	0.69022	0.691072	0.353419	0.429614	0.807609	0.585697	0	0.225409	0	0	6810	7951.98	5551.13	6606.43	6164.62	6677.35	6525.95	6403.65	8642.22	9973.59	8176.22	2446.4	1863.08	0.562827	0.187695	0.226936	0.415076	0.387386	0.342515	0.587372	0	0.205398	0	4399.21	5516.34	3966.42	4123.35	4949.36
T0891	25	2. Country	Y	4	Moderna	BNT	BNT	Moderna	Moderna		0	0.199125	0.22553	0.00422568	0.083874	0.470081	0.126529	0	0.347253	0	0	1696.97	2007.13	1080.16	1648.15	1680.72	1388.29	1596.05	897.53	823.104	1979.3	1505.22	1979.35	953.098	0.136604	0	0	0.127155	0	0.0623297	0.137015	0	0.0846804	0	660.877	1295.6	795.256	555.126	1106.86
T0892	26	2. Country	Y	3	BNT	Moderna	Moderna	BNT			0.866891	0.902147	0.915796	0.902085	0.890601	0.948871	0.810016	0.90296	0.9692	0.930948	0.931022	6636.69	7422	5871.25	6080.72	5122.04	7319.07	7309.33	7665.55	9023.25	8716.26	8970.26	14376.1	5007.39	0.979021	0.978245	0.96408	0.977579	0.979397	0.976456	0.883491	0.60586	0.694053	0.491424	5277.21	6010.92	5672.71	5254.5	5829.44
T0893	33	2. Country	Y	3	Moderna	BNT	BNT	Moderna			0.570026	0.790054	0.765498	0.493131	0.569276	0.726731	0.665181	0	0.228221	0.250276	0	3925.54	5862.37	5452.9	3745.27	4026.39	9216.24	4371.85	4669.45	6966.61	5007.53	6400.34	3669.6	2788.95	0.379102	0.30546	0.199322	0.134352	0.21794	0.29679	0.457511	0.219768	0.344061	0.106502	4168.93	3360.27	3042.14	3543.94	3094.36
T0894	39	2. Country	Y	3	Moderna	AZ	AZ	Moderna			0	0	0.213803	0.0874662	0	0.285556	0	0	0.0436484	0.0304629	0	926.925	1365.83	1691.06	840.775	1445.56	2451.38	768.93	363.222	1282.66	186.582	415.339	1097.96	833.734	0.0737823	0.0775121	0	0	0	0.0656931	0.361564	0.265923	0.51876	0.116873	581.594	427.569	420.305	710.144	241.847
T0895	13	2. Country	N	0							0.0499465	0.239754	0.350156	0.335915	0.215767	0.473689	0.167315	0	0.208651	0.126335	0.0164355	2310.74	4791.31	4232.89	2077.56	3240.43	7482.26	2474.71	2000.97	5779.21	3737.82	3922.43	1333.37	786.987	0.348209	0.0701589	0	0.0377563	0	0	0.495966	0.128065	0.475456	0	1353.41	1440.56	1258.38	1086.53	981.057
T0896	12	2. Country	Y	1	BNT	BNT					0	0	0.130338	0	0.108247	0.234841	0	0	0.0484968	0.0447482	0.129302	1032.11	1221.96	1546.72	1076.1	1624.09	3786.86	1103.99	382.359	1683.05	329.519	841.367	1188.36	803.779	0.0977975	0.0646108	0	0	0	0	9.53743e-05	0.0293783	0.21044	0	663.398	226.822	363.119	485.665	337.805
T0897	15	2. Country	N	0							0	0	0.0227479	0	0	0	0	0	0	0.053105	0.0588736	1027.33	1386.17	1487.13	1202.48	2045.83	4164.08	1229.74	187.544	652.678	186.582	193.927	1258.98	766.109	0	0	0	0	0.117659	0	0	0	0.253448	0.179298	207.312	211.401	138.318	230.408	69.7368
T0898	14	2. Country	N	0							0.914412	0.911737	0.841702	0.869294	0.780181	0.900155	0.928857	0	0.0894123	0.421863	0.125846	10443.6	13521.1	9830.14	10542.2	9512.05	14257.8	13599.4	12483.5	14516.7	16491.6	15358	4956.84	2203.02	0.788206	0.70048	0.520058	0.553362	0.800601	0.745513	0.762319	0.368118	0.608212	0.591365	5947.61	9010.63	7765.22	5781.67	8594.92
T0899	11	2. Country	Y	2	BNT	BNT	BNT				0.318016	0.119388	0.16984	0.195991	0.19462	0.430129	0.52641	0	0	0.061111	0	4784.03	4912.25	4454.5	4633.89	3058.02	6015.92	5272.78	1763.29	6180.35	8066.67	7852.12	6919.23	3598.17	0	0	0	0	0	0	0.0377809	0.422238	0.61317	0.680388	1284.77	2006.63	1449.38	1318.35	2703.55
T0900	11	2. Country	N	0							0.659734	0.565244	0.554878	0.525815	0.420795	0.671634	0.768881	0	0	0.0450307	0	7799.97	9573	6702.56	7342.78	5476.42	8908.39	8287.97	6759.22	10512.8	11754.7	10733.9	5603.75	2992.27	0.252533	0.234343	0	0	0.403121	0.0450388	0.518222	0.369845	0.56283	0.577644	5579.49	7067.09	5157.47	4706.71	5968.35
T0901	11	2. Country	Y	2	BNT	BNT	BNT				0.940352	0.943129	0.915069	0.955612	0.957337	0.938457	0.940209	0.920692	0.945253	0.972116	0.971209	12842.8	17082.6	13689.3	12569.8	13031.5	18590.2	17659.6	18665.2	16746	18127.2	18457.8	30069.7	15172.9	0.946385	0.975981	0.95492	0.938714	0.976341	0.965379	0.881995	0.689816	0.801564	0.764056	8100.01	10916.9	10502.3	8465.82	10770.1
T0902	11	2. Country	Y	2	BNT	BNT	BNT				0.890598	0.8829	0.845452	0.83287	0.825701	0.925936	0.908247	0	0	0.180741	0	10630.6	12707	8555.33	9271.39	7694.83	12534.8	9489.2	11687.4	14868	14647.2	14544.9	9707.46	4095.6	0.675751	0.571956	0.456494	0.210331	0.705193	0.518278	0.722884	0.272256	0.480964	0.528001	9661.57	9665.87	9244.46	8368.68	8842.34
T0903	50	1. PLWH	Y	3	Spikevax	Moderna	Moderna	Spikevax			0.851882	0.884045	0.814009	0.904971	0.839397	0.829371	0.561458	0.676225	0.792501	0.832494	0.749113	7613.51	10906.7	8259.16	8461.01	7257.88	10082.3	10012.9	11746.7	10567.5	11853.2	11448.2	13421.3	6479.25	0.844045	0.909957	0.819961	0.838059	0.881576	0.820799	0.800952	0	0.369605	0.172133	7386.47	8127.46	7111.95	7391.99	8090.86
T0904	83	1. Nursing home	Y	5	Spikevax	AZ	AZ	BNT	Moderna	Spikevax	0.953656	0.959771	0.929824	0.931501	0.916974	0.975352	0.90381	0.470996	0.657856	0.712906	0.668472	5989.45	5445.56	3097.04	4878.24	3249.67	4334.37	5528.18	9724.32	9950.18	11048.7	11144.3	2713.83	1105.14	0.943649	0.811029	0.808082	0.793283	0.839488	0.87492	0.491361	0	0	0	5644.49	5985.13	5536.65	5840.97	5471.83
T0905	89	1. Nursing home	Y	3	BNT	AZ	AZ	BNT			0.234778	0.443529	0.378671	0.23467	0.13114	0.442096	0.067099	0.0467022	0	0	0	2573.4	3132.56	1536.54	1968.03	1266.43	2009.51	1555.82	2520.74	3825.27	3363.21	4822.97	3450.2	1624.35	0.32908	0	0.241956	0.237928	0	0.0817099	0	0	0	0	2734.28	2676.44	1918.98	2013.81	1721.94
T0906	73	1. Nursing home	Y	3	Moderna	AZ	AZ	Moderna			0.123704	0.0153385	0.24251	0.24505	0.0463044	0.492599	0	0	0	0.209408	0.181539	2368.11	2660.28	1976.15	1419.45	1096.54	2300.02	1730.39	1611.34	2926.63	2104.41	2033.94	1021.69	705.292	0.176084	0	0.0478752	0	0.249997	0	0	0.004201	0	0	1842.27	1366.54	938.08	981.495	833.773
T0907	85	1. Nursing home	Y	5	Spikevax	AZ	AZ	BNT	Moderna	Spikevax	0.826777	0.877231	0.846677	0.429329	0.467064	0.858402	0.199676	0.155842	0.0764431	0.260967	0	5250.18	4995.46	3410.27	2445.59	1905.75	4234.64	2858.98	5651.18	7752.88	6834.07	9842.54	1888.01	1019.81	0.716389	0.391906	0.500208	0.319338	0.442521	0.34526	0	0	0	0	3717.89	4948.31	1657.28	1645.05	4032.74
T0908	81	1. Nursing home	Y	4	Spikevax	Moderna	Moderna	Moderna	Spikevax		0.954903	0.945382	0.880557	0.945128	0.919453	0.976343	0.923985	0.899277	0.879537	0.852161	0.886509	8199.19	7183.08	6443.52	7052.39	4671.98	6607.19	6266.26	11347.5	7924.05	12894.9	8840.46	3128.16	1211.8	0.962929	0.926323	0.88325	0.790458	0.868894	0.880078	0.33632	0	0	0	7285.61	8329.05	5582	6611.25	8463.25
T0909	67	1. Nursing home	Y	3	BNT	AZ	AZ	BNT			0.932486	0.886967	0.948218	0.951895	0.910407	0.976429	0.892461	0.905095	0.94807	0.937635	0.937476	6831.51	7457.87	6283.01	4613.13	3870.21	7077.44	6652.87	9167.82	10490.8	11522.6	9849.8	7639.6	4495.45	0.997177	0.994741	0.932872	0.970509	0.9891	0.862518	0.737541	0.0804653	0	0	7519.54	7841.48	4979.15	6169.36	7190.98
T0910	70	1. Nursing home	Y	5	Spikevax	AZ	AZ	Moderna	Moderna	Spikevax	0.948088	0.948137	0.957687	0.929215	0.925283	0.977248	0.91768	0.802305	0.752008	0.776024	0.804613	7316.79	8848.48	5006.1	5910.7	4905.65	7286.75	6028.82	12366.8	12703.8	11972.5	14402.9	4286.38	1584.41	0.978092	0.91698	0.908299	0.899283	0.91645	0.933198	0.567293	0	0.00670365	0	8053.79	7498.02	7381.26	7305.87	6594.59
T0911	69	1. Nursing home	Y	4	Moderna	AZ	AZ	Moderna	Moderna		0.87457	0.895172	0.893478	0.826604	0.802051	0.95066	0.86256	0.040521	0.219691	0.274322	0.27604	6939.39	8093.63	4780.61	5626.03	4491.06	7036.45	5926.5	7327.21	9457.88	9145.43	8277.01	1177.06	784.263	0.820395	0.536778	0.748159	0.66884	0.612843	0.705391	0.469227	0.177088	0	0	4835.41	5168.4	4453.21	4569.48	4790.64
T0912	73	1. Nursing home	Y	5	Spikevax	AZ	AZ	BNT	Moderna	Spikevax	0.89999	0.904785	0.915719	0.808908	0.79421	0.950574	0.776457	0.566378	0.365598	0.426913	0.504952	7641.6	8286.32	5869.45	5286.29	3421.94	5790.46	6752.45	6826.58	10861.8	10842.5	9677.63	4645.15	2351.88	0.845916	0.677668	0.580814	0.552838	0.634642	0.674916	0.215265	0	0	0	6862.3	5909.15	4681.67	5241.23	5246.72
T0913	71	1. Nursing home	N	0							0.903542	0.910357	0.924991	0.806987	0.739731	0.969793	0.765469	0.529791	0.492746	0.640884	0.611685	5051.47	5557.99	3150.64	3136.5	3127.47	4171.18	3767.33	6438.87	8001.82	7768.43	10209	2688.41	875.488	0.932387	0.777215	0.840356	0.799065	0.761317	0.807679	0.474761	0	0	0	5937.52	5454.66	3755.7	4522.89	4847.54
T0914	71	1. Nursing home	Y	4	Spikevax	AZ	AZ	BNT	Spikevax		0.905341	0.948137	0.955024	0.919704	0.926489	0.982677	0.805818	0.976978	0.981759	0.962666	0.976129	8689.25	6192.27	6378.84	5560.43	5024.27	5712.41	4969.34	13364.2	11167.3	10088.5	12822.1	5469.1	20192.1	0.994148	0.98169	0.979377	0.98096	0.966092	0.969672	0.903684	0.591049	0.239251	0.144098	8608.21	7173.63	8349.48	8862.25	6911.75
T0915	73	1. Nursing home	Y	4	Spikevax	AZ	AZ	Moderna	Spikevax		0.865058	0.822245	0.888694	0.814349	0.792803	0.961261	0.717914	0.898139	0.894492	0.77812	0.754548	8253.87	7534.06	6151.25	6560.69	4396.28	6758.95	5771.47	12904.9	15940.4	12068.9	14422.7	4669.64	2358.69	0.970228	0.928329	0.899486	0.880592	0.895077	0.911431	0.760638	0	0	0	10295.3	9095.87	6966.3	9484.3	7584.57
T0916	40	1. Nursing home	Y	4	Spikevax	AZ	AZ	Moderna	Spikevax		0.971364	0.988447	0.964813	0.980046	0.91991	0.988674	0.966717	0.98138	0.993013	0.986187	0.901814	8317.82	7116.14	7730.01	6979.87	5007.29	7308.43	6718.87	10001.4	10800.1	10619.9	11483.7	7141.46	2775.33	0.996898	0.992587	0.979536	0.982147	0.988019	0.984467	0.93781	0.802339	0.80184	0.630914	6762.85	7278.49	7493.94	6931.45	7345.23
T0917	53	1. Nursing home	Y	4	Spikevax	AZ	AZ	Moderna	Spikevax		0.953926	0.965779	0.961394	0.957228	0.975254	0.979865	0.978162	0.887741	0.871894	0.709745	0.64959	7980.16	7929.42	5423.26	6889.6	2667.87	7395.15	4588.98	9578.5	11397.7	10006.3	12693	6439.93	2653.7	0.976947	0.927026	0.920418	0.89597	0.935014	0.940134	0.670305	0.407537	0.276027	0	7074.94	8361.85	8382.72	8120.2	8599.38
T0918	58	1. Nursing home	Y	4	Spikevax	AZ	AZ	BNT	Spikevax		0.975613	0.983878	0.96334	0.982956	0.996291	0.984303	0.978629	0.986054	0.985194	0.987719	0.993759	8868.83	8119.89	7606.03	7380.1	982.68	7678.56	8282.11	10031.7	11223.5	12964.7	11122.9	11942.9	5279.71	0.996887	0.991135	0.983192	0.990334	0.992119	0.9855	0.923246	0.789994	0.886522	0.840789	6741.28	8076.71	7928.33	7379.56	7459.6
T0919	60	1. Nursing home	Y	4	Spikevax	AZ	AZ	Moderna	Spikevax		0.97163	0.964461	0.962183	0.965126	0.927791	0.980925	0.956324	0.948476	0.951447	0.922142	0.93065	7629.95	7955.68	7018.79	6639.23	4164.69	8140.93	7438.98	10837	12867.9	10209.6	11642.1	16185.1	5343.25	0.995625	0.98581	0.936813	0.914063	0.977757	0.982322	0.801665	0	0.0558869	0	5724.89	7389.24	7317.03	6873.85	7366.43
T0920	78	1. Nursing home	Y	4	Spikevax	AZ	AZ	Moderna	Spikevax		0.963464	0.960903	0.933833	0.932423	0.930747	0.971056	0.960528	0.621171	0.669803	0.56613	0.599382	5679.88	9253.46	5755.06	4683.24	3645.78	5676.14	4289.84	10097.5	11658.2	9074.51	7409.68	12994.8	4978.8	0.84497	0.792041	0.745643	0.637217	0.716734	0.646169	0.516726	0	0	0	6862.3	7498.58	6185.7	6199.85	7012.17
T0921	83	1. Nursing home	Y	4	Spikevax	BNT	BNT	Moderna	Spikevax		0.952775	0.91346	0.954767	0.963925	0.963374	0.984369	0.91872	0.976767	0.980556	0.961921	0.970167	7880.95	8096.22	4742.28	5830.35	3964.4	5540.94	5571.91	11441.7	10225.9	11832.5	12834.7	14320.6	4147.79	0.994552	0.991705	0.97496	0.975771	0.991726	0.980694	0.92275	0.833398	0.812234	0.735851	7607.51	9961.38	8305.25	7979.3	7996.3
T0922	68	1. Nursing home	Y	4	Spikevax	AZ	AZ	Moderna	Spikevax		0.944034	0.899842	0.914793	0.926557	0.912492	0.958802	0.865818	0.702855	0.908753	0.766993	0.790951	5110.04	8898.04	6835.22	4449.73	6215.59	8540.23	4981.45	13673.8	14835.2	9226.9	13279.8	14016.4	6489.69	0.975811	0.9251	0.875236	0.869672	0.936119	0.942121	0.21747	0	0	0	8240.37	6332.79	8267.22	8833.74	5587.87
T0923	88	1. Nursing home	N	0							0.344361	0.216219	0.594845	0.307605	0.202689	0.450391	0.138503	0	0.307233	0	0	947.842	896.868	545.32	662.027	558.551	1117.49	959.113	786.152	5183.47	1164.59	1119.66	18829.2	9684.38	0.17071	0.0271433	0	0	0	0	0	0.424691	0.289998	0.0631688	411.542	232.99	143.67	294.787	150.352
T0924	62	1. Nursing home	Y	4	Spikevax	Moderna	Moderna	Moderna	Spikevax		0.936532	0.925804	0.905378	0.939999	1	0.948669	0.754525	0.928139	0.962005	0.864212	0.898997	5518.52	6624.25	5309.16	4151.81	15.2007	6218.93	3971.57	8354.11	10040.6	7554.57	10184.2	3896.54	2287.89	0.982447	0.964756	0.927294	0.935483	0.960522	0.955548	0.711304	0.260559	0	0	6562.82	6292.7	5927.37	6503.11	6606.86
T0925	93	1. Nursing home	Y	3	Spikevax	AZ	AZ	Spikevax			0.921229	0.919566	0.906272	0.799164	0.909478	0.967877	0.906808	0.873473	0.881696	0.865229	0.850227	3466.85	4871.93	3424.95	2546.7	2568.32	4272.87	2314.21	7598.57	8854.69	4843.13	8414.43	3083.9	1561.27	0.976463	0.93389	0.890642	0.912696	0.935162	0.939618	0.230298	0	0	0	5705.56	4203.07	4878.86	5489.14	3370.8
T0926	59	1. Nursing home	Y	3	BNT	AZ	AZ	BNT			0.91909	0.96137	0.928426	0.855001	0.84862	0.926844	0.913649	0.761654	0.746626	0.740276	0.719456	538.958	516.762	404.298	477.682	434.189	526.861	432.18	669.55	974.595	906.711	948.667	145.187	120.482	0.824102	0.723113	0.791787	0.817898	0.792647	0.817819	0.733505	0.897237	0.807675	0.844887	695.97	749.659	584.154	647.567	914.619
T0927	58	1. Nursing home	Y	2	Moderna	BNT	Moderna				0.933904	0.871491	0.813602	0.893983	0.868267	0.918774	0.861736	0.903183	0.967257	0.951265	0.952509	4535.7	4582.74	4356.28	4507.21	3635.33	4203.75	4137.93	4754.76	5526.65	6004.01	5495	4619.42	5330.81	0.983225	0.977666	0.955493	0.977797	0.975467	0.970159	0.880343	0.783629	0.574532	0.565115	3957.5	4992.2	3650.96	3912.61	6525.14
T0928	65	1. Nursing home	Y	1	BNT	BNT					0.912007	0.918529	0.827641	0.865024	0.845483	0.929951	0.886941	0.781425	0.914908	0.906685	0.905443	3508.24	3209.51	2626.1	3403.76	2475.43	3491.44	3259.46	3300.25	4110.87	4892.33	3858.42	2985.81	2374.49	0.868812	0.750835	0.824006	0.811377	0.72817	0.856745	0.780316	0.742899	0.598129	0.620386	2603.8	3736.81	2860.28	2996.6	5079.39
T0929	92	1. Nursing home	Y	3	BNT	AZ	AZ	BNT			0.928225	0.934543	0.873578	0.917069	0.901086	0.885012	0.871354	0.841922	0.930353	0.930039	0.910844	6601.56	6326.65	5952.4	6060.23	5191.13	6679.8	5476.83	6633.65	6996.03	7636.65	6827.79	2911.72	2760.03	0.898435	0.728658	0.692432	0.851599	0.798812	0.808628	0.614543	0.764931	0.44861	0.480282	3793.76	5203.29	4239.7	3989.97	6214.36
T0930	77	1. Nursing home	Y	2	Moderna	BNT	Moderna				0.961055	0.892213	0.84403	0.923505	0.930578	0.932939	0.901255	0.986384	0.982325	0.991002	0.990455	4725.99	4344.91	3993.51	4503.46	3565.23	4455.71	4527.76	5355.45	4965.51	6579.54	4850.76	5167.61	5367.46	0.99037	0.987959	0.982873	0.989226	0.988989	0.972983	0.949877	0.91241	0.882014	0.848134	3886.58	5606.97	3741.09	3822.11	7515.57
T0931	92	1. Nursing home	Y	3	BNT	AZ	AZ	BNT			0.960963	0.887913	0.917358	0.936367	0.907497	0.849709	0.936206	0.874699	0.863584	0.89165	0.862683	418.278	359.34	249.48	265.553	206.595	295.868	527.64	275.791	431.215	435.68	463.814	55.1513	1046.18	0.969104	0.932829	0.921916	0.935174	0.948959	0.937358	0.906608	0.920597	0.882885	0.901481	316.378	507.319	240.75	309.719	594.525
T0932	64	1. Nursing home	Y	2	BNT	AZ	BNT				0.797363	0.82267	0.61686	0.664373	0.58133	0.732972	0.790271	0.375937	0.581607	0.583545	0.549878	2006.58	1900.42	1491.38	1964.47	1441.84	2136.6	1529.2	1960.51	3147.81	3484.51	2977.02	1491.74	2143.57	0.705369	0.504298	0.571987	0.496982	0.518721	0.645678	0.679827	0.778093	0.56705	0.666222	1851.71	2882.89	2186.3	2402.23	3337.94
T0933	82	1. Nursing home	Y	3	BNT	AZ	AZ	BNT			0.923913	0.878646	0.87862	0.90316	0.879105	0.926844	0.813199	0.960475	0.975688	0.96785	0.967297	8420.58	9247.71	8453	8181.84	6764.21	8964.5	7867.94	8736.36	8920.6	9790.55	9179.69	4610.45	6260.53	0.982977	0.969154	0.975058	0.984285	0.965914	0.963056	0.906766	0.892428	0.596824	0.696139	6448.44	8083.3	7256.71	6483.62	12081.1
T0934	92	1. Nursing home	Y	3	BNT	AZ	AZ	BNT			0.969418	0.959711	0.953145	0.965489	0.949889	0.966942	0.939378	0.980077	0.986865	0.983747	0.985392	3450.79	3204.91	3024.6	3319.41	2704.88	3382.33	3022.19	4008.69	3613.92	4076.17	3694.25	2424.99	3268.06	0.993154	0.985158	0.986894	0.993277	0.989876	0.985005	0.961959	0.952692	0.851345	0.895946	2177.34	3267.44	2824.84	2169.26	4699.01
T0935	72	1. Nursing home	Y	3	BNT	AZ	AZ	BNT			0.932058	0.797522	0.807288	0.912747	0.861157	0.903668	0.908412	0.913796	0.941215	0.926454	0.916816	4675.23	4719.6	4184.36	4100.13	3473.21	3792.88	3910.49	5259.8	5664.37	6085.57	5554.93	939.565	567.77	0.971972	0.981863	0.948066	0.956588	0.983191	0.969939	0.81473	0.647136	0.608201	0.408737	4214.98	5238.68	3853.22	4110.43	7164.44
T0936	67	1. Nursing home	Y	3	BNT	AZ	AZ	BNT			0.9819	0.965955	0.965443	0.981658	0.974879	0.975717	0.959644	0.990911	0.993305	0.992453	0.991835	2148.84	2089.76	1881.33	1766.08	1334.07	2358.42	1786.73	2102.39	2199.07	2192.97	2269.02	1788.76	1968.37	0.995638	0.992297	0.993653	0.996202	0.992433	0.992442	0.976797	0.973794	0.921262	0.949495	1422.16	1871.75	1742.99	1430.88	2541.69
T0937	58	1. Nursing home	Y	3	BNT	AZ	AZ	BNT			0.894052	0.836013	0.712309	0.818677	0.808785	0.927572	0.800436	0.609151	0.693827	0.624099	0.583227	3023.39	2536.25	1859.65	1951.34	1586.37	2924.28	1818.04	2674.69	3188.31	3978.49	3670.35	420.611	247.991	0.904782	0.858766	0.809136	0.800314	0.836596	0.81603	0.719355	0.562974	0.349928	0.267535	2433.89	3731.71	1972.13	2145.71	4505.26
T0938	85	1. Nursing home	Y	3	BNT	AZ	AZ	BNT			0.978042	0.985465	0.976265	0.968705	0.968075	0.980002	0.973918	0.866757	0.867421	0.871754	0.846949	586.683	566.474	547.818	522.358	430.792	484.922	551.581	476.337	648.692	626.077	648.064	175.753	271.586	0.969679	0.884019	0.910045	0.929543	0.905379	0.895819	0.860991	0.887029	0.880018	0.884323	410.12	728.294	419.173	422.845	856.984
T0939	79	1. Dialysis	Y	4	Moderna	AZ	AZ	BNT	Moderna		0.971033	0.963338	0.947058	0.94878	0.903391	0.935702	0.949763	0.551304	0.56544	0.576611	0.556998	2334.05	2595.18	1405.67	2110.36	1392.8	1893.23	1904.56	2691.82	3158.46	3592.7	3094.05	3190.31	1260.36	0.917389	0.881689	0.865973	0.800337	0.882661	0.880689	0.799513	0.646911	0.433213	0.462092	1864.69	2796.44	1954.76	1917.25	2554.32
T0940	57	1. Dialysis	Y	4	Moderna	BNT	BNT	Moderna	Moderna		0.979474	0.972626	0.969144	0.97189	0.962649	0.972626	0.958496	0.872155	0.950728	0.95842	0.953261	2732.37	3040.84	1672.79	2361.63	1551.36	2397.78	2807.83	3369.28	4025.84	4669.28	4109.11	7149.94	1948.86	0.984733	0.983318	0.965962	0.972942	0.988231	0.987676	0.916202	0.860592	0.719933	0.662516	2439.56	3146.35	2266.32	2545.22	2872.32
T0941	67	1. Dialysis	N	0							0.830433	0.870551	0.795084	0.786703	0.684135	0.815269	0.886218	0.101485	0.262601	0.260939	0.31046	1993.99	2110.69	1096.93	1844.95	1147.2	1841.99	1551.92	1871.23	2551.55	3125.7	2490.13	3563.2	917.243	0.613182	0.534959	0.430124	0.36644	0.570177	0.539419	0.434889	0.404245	0.022605	0	1746.46	2172.61	1629.67	1671.59	1952.35
T0942	68	1. Dialysis	Y	1	AZ	AZ					0.970837	0.958317	0.931759	0.974095	0.951516	0.967962	0.940364	0.952843	0.959279	0.970426	0.965846	3390.36	3836.37	2812.25	3046.23	2380.84	3634.31	4089.9	4160.79	4479.07	5043.53	4649.28	13942	5912.84	0.975896	0.956647	0.959967	0.961154	0.962622	0.975891	0.830386	0.779546	0.613074	0.541381	2661.16	3321.58	2286.89	2909.47	3121.14
T0943	73	1. Dialysis	Y	3	Moderna	AZ	AZ	Moderna			0.921204	0.922588	0.884194	0.839662	0.747404	0.863187	0.831739	0.132413	0.250651	0.317848	0.3026	2204.66	3044.91	1593.44	1658.68	1303.09	2213.3	2218.14	2449.17	2990.63	3621.44	2983.34	2810.82	485.172	0.621958	0.70251	0.487062	0.464865	0.667062	0.678563	0.412202	0.205765	0.140229	0.0376959	1994.68	2288.13	1584.6	1759.69	1988.06
T0944	65	1. Dialysis	Y	4	Moderna	AZ	AZ	Moderna	Moderna		0.923952	0.893614	0.777927	0.884825	0.770808	0.854248	0.869334	0.187264	0.29582	0.437282	0.34179	3794.36	2712.42	1600.32	1318.64	1386.54	2468.33	1897.92	2811.24	2980.59	2962.04	3101.3	1460.5	315.884	0.823321	0.797444	0.578058	0.616609	0.78634	0.749244	0.496462	0.494191	0.21323	0.190174	2118.78	2480.18	1901.23	2014.66	2060.86
T0945	60	1. Dialysis	Y	1	Medigen	Medigen					0.960041	0.966582	0.950195	0.911538	0.872565	0.93176	0.946769	0.522902	0.646157	0.583964	0.590352	1049.44	1392.46	884.61	913.297	715.028	1097.78	1055.96	1367.92	1668.16	1974.21	1747.25	1351.27	596.821	0.916323	0.747384	0.722119	0.71466	0.787766	0.804971	0.746703	0.571378	0.230062	0.496993	841.294	1197.47	992.731	974.153	974.92
T0946	65	1. Dialysis	N	0							0.989961	0.982891	0.981563	0.98068	0.969114	0.984398	0.970556	0.87921	0.938984	0.952021	0.944411	1560.71	1944.63	1063.09	1671.02	1202.64	1562.52	1948.69	1922.13	2252.37	2823.83	2210.31	4166.8	1293.94	0.990736	0.988821	0.973436	0.980487	0.9879	0.990622	0.910754	0.887213	0.800568	0.843456	1234.91	1319.44	1323.17	1292.66	1622.91
T0947	43	1. Dialysis	Y	4	Moderna	AZ	AZ	Moderna	Moderna		0.989022	0.982847	0.982524	0.991148	0.980606	0.986563	0.978208	0.968307	0.985842	0.97958	0.978543	2380.06	2708.36	1693.76	1878.65	1704.86	1907.42	2518.45	3031.32	3181.9	3383.94	3369.29	6363.66	2595.6	0.992595	0.994536	0.991631	0.989431	0.993585	0.99604	0.955463	0.929744	0.798415	0.814147	1809.5	2420.46	2020.39	2131.56	2357.66
T0948	75	1. Dialysis	Y	4	Moderna	AZ	AZ	Moderna	Moderna		0.958667	0.969115	0.945906	0.889049	0.890522	0.964187	0.963819	0.628381	0.590304	0.601801	0.586461	1552.64	1501.93	1067.58	1190.75	839.316	1389.47	1112.2	1426.86	2162.69	2083.32	2184.73	1012.27	698.031	0.89554	0.839289	0.774643	0.772303	0.830945	0.885821	0.701474	0.66479	0.614639	0.64964	1346.13	1841.49	1278.38	1327.95	1473.68
T0949	66	1. Dialysis	Y	4	Moderna	AZ	AZ	BNT	Moderna		0.980343	0.979558	0.969528	0.988849	0.979289	0.983787	0.979872	0.978986	0.98765	0.992614	0.991406	1613.9	1706.08	1100.82	1510.93	944.529	1998.48	1835.05	2479.02	2757.32	3135.52	2783.69	2861.67	1395.15	0.990523	0.995436	0.989799	0.991561	0.992408	0.98983	0.958894	0.945969	0.902339	0.883778	1726.01	2144.29	1698.69	1695.31	2136.73
T0950	71	1. Dialysis	Y	4	Medigen	AZ	AZ	BNT	Medigen		0.972365	0.96476	0.94533	0.974561	0.956963	0.973182	0.949597	0.889851	0.92856	0.960135	0.954217	2634.35	3114.07	2191.46	2306.26	1898.6	2527.46	2956.22	3426.69	4063.05	4729.66	4414.12	2939.83	1305.29	0.905657	0.967522	0.948142	0.967089	0.971639	0.969048	0.832058	0.856102	0.731872	0.608302	3334.92	2685.69	2473.66	2210.34	2525.03
T0951	79	1. Dialysis	Y	4	Moderna	AZ	AZ	BNT	Moderna		0.924645	0.923898	0.892293	0.903768	0.870404	0.922624	0.911838	0.353043	0.604295	0.623878	0.559124	3232.58	4236.91	2911.07	2575.89	2497.09	4006.41	3192.1	3838.9	4968.02	5253.03	4916.12	4463.41	1432.82	0.883794	0.799643	0.790072	0.779261	0.808864	0.866055	0.827689	0.855412	0.676909	0.753373	2482.42	2647.56	2422.39	2701.93	2703.55
T0952	69	1. Dialysis	Y	3	Moderna	AZ	AZ	Moderna			0.978666	0.970388	0.947434	0.976516	0.965143	0.970489	0.95979	0.952881	0.981133	0.945206	0.92458	4582.93	5730.34	3386.32	3788	3267.55	4537.76	4283.98	6211.52	6257.37	7482.2	6419.81	6399.44	2009.67	0.992135	0.991916	0.983577	0.987466	0.990611	0.990207	0.949163	0.929251	0.59263	0.61631	3579.77	4104.94	3843.59	3848.61	4583.1
T0953	60	1. Dialysis	Y	4	Medigen	AZ	AZ	Moderna	Medigen		0.966677	0.969615	0.941941	0.973708	0.971582	0.976827	0.938144	0.974156	0.978978	0.987092	0.982058	3878.02	3855.98	2458.58	2936.39	2388.59	3110.05	3931.74	4878.81	4546.79	5914.98	5243.27	9822.34	3473.36	0.987477	0.993304	0.98363	0.989955	0.993149	0.991273	0.944645	0.934326	0.860258	0.862851	2783.3	3333.08	2861.29	3112.77	3325.05
T0954	63	1. Dialysis	Y	4	Moderna	AZ	AZ	Moderna	Moderna		0.968606	0.953449	0.91465	0.945608	0.943087	0.965075	0.934085	0.437424	0.740208	0.805856	0.709095	2728.18	3397	2106.42	2298.74	1647.93	2387.92	2561.8	4127.87	4086.87	4296.48	4121.71	7327.91	3334.03	0.94502	0.922339	0.840011	0.853136	0.903801	0.947315	0.607799	0.785193	0.400485	0.530034	2237.01	3002.24	2427.46	2787.77	2649.72
T0955	66	1. Dialysis	N	0							0.956974	0.948596	0.884612	0.924634	0.948331	0.965207	0.86847	0.546053	0.650465	0.744947	0.603849	2580.57	3084.85	1846.48	2213.28	1507.55	2622.06	2566.49	3367.36	3480.33	4325.94	3797.99	4967.2	1980.17	0.950927	0.949413	0.904727	0.891034	0.952131	0.961311	0.600584	0.683195	0.317481	0.381971	2458.89	2707.28	2562.4	2704.19	2814.58
T0956	71	1. Dialysis	Y	1	Medigen	Medigen					0.819467	0.831754	0.71271	0.639421	0.766296	0.828742	0.851935	0	0.13109	0.183655	0	1684.12	2018.23	958.578	1505.81	859.286	1681.16	1080.56	2033.51	2114.69	3200.99	2841.33	3830.63	1199.54	0.526742	0.530043	0.474806	0.263398	0.541923	0.477634	0.403304	0.418294	0.0174678	0.227808	1525.14	2240.18	2623.81	1477.32	1818.46
T0957	88	1. Dialysis	Y	4	Moderna	AZ	AZ	Moderna	Moderna		0.893231	0.919262	0.879377	0.751984	0.682161	0.899219	0.91552	0.320248	0.429218	0.571146	0.458003	2783.76	3514.98	1926.44	2409.18	2117.07	3229.88	2480.18	3138.87	4018.03	4527.43	4277.46	2718.54	964.444	0.922288	0.798913	0.730336	0.670648	0.779907	0.867161	0.737319	0.596028	0.583323	0.67526	2426.95	2853.36	2574.79	2895.92	2425.44
T0958	73	1. Dialysis	Y	4	Moderna	AZ	AZ	Moderna	Moderna		0.989462	0.986739	0.9773	0.981105	0.972778	0.985277	0.976625	0.826225	0.977834	0.979579	0.965606	4349.26	5857.19	3681.58	4372.39	3496.46	5629.63	5144.3	6990.4	7530.73	7111.21	7087.1	5932.39	1483.66	0.995358	0.995214	0.988195	0.990182	0.989335	0.993445	0.934352	0.920247	0.736835	0.758099	3162.07	4071.3	3462.73	3567.94	3620.73
T0959	59	1. Dialysis	Y	4	Moderna	AZ	AZ	Moderna	Moderna		0.982285	0.985627	0.977858	0.982427	0.984499	0.988248	0.96227	0.927755	0.939698	0.954618	0.947738	3397.53	3511.28	2390.01	2519.62	1978.77	2930.31	3207.72	3752.78	5150.35	12403.9	5922.4	6068.93	2812.09	0.994263	0.991727	0.985196	0.989011	0.991255	0.990187	0.88356	0.908331	0.843172	0.8369	3014.99	3801.58	3463.01	3280.78	3540.4
T0960	83	1. Dialysis	Y	4	Moderna	AZ	AZ	Moderna	Moderna		0.881043	0.904239	0.828356	0.724046	0.751952	0.859178	0.806915	0.177251	0.421643	0.434203	0.38053	2279.36	3133.3	1798.57	1897.91	1438.7	2760.42	2141.21	2613.36	3603.5	3756.01	2783.69	5754.41	2040.54	0.768869	0.663194	0.588738	0.63375	0.656318	0.663117	0.544196	0.671544	0.518297	0.540174	2027.73	2261.77	1976.73	2061.25	2031.57
T0961	61	1. Dialysis	Y	3	BNT	AZ	AZ	BNT			0.877941	0.924857	0.855905	0.757383	0.71135	0.892518	0.929801	0.0831045	0.280701	0.413917	0.351907	2042.1	2470.18	1477.84	1460.67	1284.91	2256.66	1179.36	2446.1	3562.94	3204.27	2257.26	2386.14	1081.54	0.710034	0.637725	0.543899	0.489261	0.656694	0.662595	0.389077	0.605517	0.242637	0.377331	2439.84	2383.45	2003.21	2393.31	2213.72
T0962	85	1. Dialysis	N	0							0.916613	0.928319	0.849468	0.917643	0.848233	0.896611	0.921834	0.382761	0.579589	0.70263	0.54872	1896.28	2428.75	1429.03	1338.5	1440.49	2634.68	1508.57	3099.83	4382.32	2934.39	3526.95	8287.45	4284.86	0.832223	0.736132	0.664269	0.664807	0.661031	0.626137	0.55377	0.836522	0.339793	0.554181	2333.38	2491.96	2094.76	2639.81	2262.82
T0963	69	1. Dialysis	Y	4	Moderna	Moderna	Moderna	BNT	Moderna		0.949889	0.956439	0.908529	0.90338	0.855118	0.895255	0.920922	0.382431	0.279176	0.471135	0.35363	2755.08	3510.17	2106.71	1985.18	1650.32	3012.69	2624.67	4249.97	4725.03	4874.77	4714.94	3438.9	1052.04	0.902346	0.832441	0.753946	0.67109	0.776457	0.779956	0.688518	0.689212	0.272526	0.126786	2839.89	3441.58	2370.27	2697.13	2970.79
T0964	79	1. Dialysis	Y	4	Moderna	AZ	AZ	Moderna	Moderna		0.979078	0.971851	0.949044	0.969261	0.952448	0.97009	0.942951	0.807269	0.848459	0.887049	0.845398	4563.51	5130.82	3221.61	3688.7	3000.2	4650.1	4581.95	5965.03	6576.64	7556.03	6561.06	10049.3	3986.67	0.989504	0.98785	0.952869	0.971135	0.989069	0.984751	0.852643	0.834756	0.506752	0.581548	3849.84	4691.2	3434.84	3811.62	3811.53
T0965	89	1. Dialysis	Y	1	AZ	AZ					0.0807909	0.213866	0.350074	0.0817328	0.231278	0.0764565	0.0153638	0	0	0	0	804.709	802.188	566.582	705.36	568.088	913.307	846.253	1013.88	1425.92	1542.12	1309.01	3107.44	1088.8	0.235785	0.0599583	0.241942	0	0.0214406	0.0323415	0	0.423065	0	0.545982	1803.33	557.662	305.651	602.281	508.52
T0966	84	1. Dialysis	Y	4	Moderna	AZ	AZ	Moderna	Moderna		0.97016	0.955745	0.889779	0.964858	0.945391	0.942222	0.946114	0.936134	0.954272	0.971975	0.956424	4402.15	4778.73	3096.14	3725.11	2977.84	4895.28	4699.5	5517.99	6602.32	6933.72	6607.63	5846.7	1856.73	0.98531	0.97448	0.957184	0.961787	0.971528	0.972814	0.889618	0.876351	0.732566	0.695089	3452.3	4994.01	3550.62	4391.31	4054.22
T0967	65	1. Dialysis	N	0							0.882424	0.90475	0.801471	0.795647	0.761348	0.883964	0.855061	0.0735624	0.157677	0.297783	0.205685	4007.41	3340.05	1559.9	2500.96	1614.55	2276.76	2777.37	3051.22	3484.05	4757.66	4108.34	20253	719.816	0.888266	0.730158	0.688616	0.461433	0.686392	0.664009	0.590977	0.62395	0.238654	0.545685	2486.9	3044.85	2039.27	2764.62	2901.05
T0968	61	1. Dialysis	Y	3	Medigen	AZ	AZ	Medigen			0.963369	0.963476	0.869853	0.96188	0.963446	0.936216	0.93606	0.911581	0.74473	0.794697	0.753254	3246.03	4089.35	2306.46	3062.18	1852.7	4524.75	2982	4643.81	5159.28	4887.5	5643.34	5693.21	3497.87	0.965401	0.970986	0.946305	0.942811	0.948696	0.95864	0.793367	0.267954	0.0947532	0	3038.8	3912.05	3899.94	4139.73	3855.33
T0969	68	1. Dialysis	Y	4	Moderna	Moderna	Moderna	Moderna	Moderna		0.987001	0.985182	0.984559	0.986497	0.986713	0.988649	0.983845	0.987556	0.989862	0.991818	0.988889	2225.28	2788.24	1616.2	2160.32	1549.58	2770.27	2250.95	3211.97	4047.42	4277.57	3851.43	7635.83	3068.07	0.995471	0.996021	0.994597	0.996436	0.994928	0.992013	0.978703	0.970593	0.886872	0.934375	1950.13	2747.94	1926.87	1943.51	2541.77
T0970	77	1. Dialysis	N	0							0.903895	0.943108	0.877279	0.922922	0.91246	0.916577	0.882964	0.714913	0.874346	0.965613	0.954748	2913.45	3897.77	2746.07	2828.96	2459.83	3688.31	3739.21	3803.31	5014.16	5153.37	5320.01	12914.7	4129.64	0.858236	0.778795	0.765913	0.738553	0.755676	0.804354	0.729907	0.911213	0.844144	0.876488	1743.38	2044.48	1665.73	2158.38	1992.52
T0971	57	1. Dialysis	Y	1	Moderna	Moderna					0.975974	0.972	0.960368	0.976222	0.970248	0.978679	0.959444	0.92221	0.947279	0.950972	0.935878	3004.59	4661.49	3134.77	2058.9	1991.29	4197.59	3141.33	5043.77	6063.88	5991.72	5481.1	6112.24	2834.33	0.992694	0.990798	0.981173	0.981846	0.985938	0.988121	0.910829	0.916386	0.715741	0.778869	2519.12	2854.48	2859.88	2758.69	2906.91
T0972	76	1. Dialysis	Y	3	Medigen	AZ	Moderna	Medigen			0.970743	0.965458	0.945147	0.974084	0.971329	0.974775	0.944193	0.935143	0.952827	0.952228	0.941287	3347.93	4772.08	3001.21	2548.8	1960.59	3280.73	3205.76	5475.89	5993.18	6165.57	5693.35	6941.83	2515.27	0.99106	0.985327	0.980749	0.981234	0.983613	0.99088	0.855079	0.876138	0.57826	0.722917	2573.19	4390.64	4021.35	3662.25	3812.65
T0973	68	1. Dialysis	Y	1	AZ	AZ					0.078733	0.270461	0.237132	0.115701	0	0.229189	0.478875	0	0	0.00214921	0	955.91	1578.86	911.263	831.145	1134.98	1773.79	634.983	949.965	1691.6	1394.82	1416.28	2494.43	1224.96	0.136949	0.151062	0.0250774	0	0.0364728	0.0440465	0.109379	0.286165	0	0.0741071	1077.74	1131.03	842.3	1021.03	839.91
T0974	74	1. Dialysis	Y	4	Moderna	AZ	AZ	Moderna	Moderna		0.921799	0.930966	0.919485	0.794808	0.736364	0.832192	0.901491	0.452821	0.358475	0.368238	0.237734	2015.21	2381.05	1693.46	1554.26	1415.15	3220.82	1261.76	2708.66	3586.38	3628.71	3667.43	2162.03	935.397	0.348503	0.724817	0.46325	0.217162	0.521038	0.534992	0.349289	0.420301	0.434359	0.163542	2470.09	2344.76	2046.31	2577.69	2110.79
T0975	68	1. Dialysis	Y	3	Medigen	Medigen	Medigen	Medigen			0.988217	0.984509	0.981492	0.974296	0.963681	0.983207	0.964575	0.846547	0.873148	0.91971	0.906325	1410.41	1395.05	907.07	1449.84	1160.92	1822.28	1517.55	1899.17	2245.3	2254.99	1998.82	1060.3	719.362	0.983997	0.984861	0.95026	0.953457	0.977216	0.987627	0.842485	0.712533	0.722382	0.667904	1122.29	1438.88	1118.94	1403.35	1657.5
T0976	70	1. Dialysis	N	0							0.989076	0.991505	0.979277	0.974993	0.96598	0.984242	0.962683	0.807308	0.764512	0.818413	0.830919	874.632	851.007	624.378	584.991	386.872	755.242	738.079	978.288	1319.5	1359.9	1203.26	949.182	286.383	0.992139	0.987393	0.942839	0.946923	0.988089	0.992631	0.886659	0.858019	0.786103	0.787967	579.353	878.129	711.026	615.27	682.026
T0977	70	1. Dialysis	Y	4	Spikevax	AZ	Moderna	Moderna	Spikevax		0.992759	0.986408	0.974585	0.967413	0.94851	0.987578	0.976203	0.743298	0.720026	0.84722	0.790935	535.477	640.937	422.84	430.619	343.953	638.96	474.48	647.982	759.845	842.711	992.157	745.786	217.397	0.992869	0.989924	0.949733	0.96836	0.989895	0.994281	0.821344	0.772714	0.82805	0.884707	440.118	600.279	354.668	463.358	592.205
T0978	30	1. Dialysis	Y	4	Moderna	AZ	AZ	BNT	Moderna		0.972752	0.973816	0.956077	0.914873	0.860394	0.960778	0.91563	0.62538	0.573565	0.583698	0.616152	457.187	563.64	337.194	354.185	259.306	499.028	417.464	424.843	572.675	688.862	595.905	603.597	135.703	0.842888	0.829228	0.670824	0.623226	0.823603	0.835799	0.682947	0.568605	0.617675	0.643785	416.585	523.737	411.291	474.653	405.589
T0979	62	1. Dialysis	Y	4	Moderna	AZ	AZ	Moderna	Moderna		0.966431	0.963422	0.90681	0.891958	0.864225	0.931677	0.899135	0.623141	0.444064	0.560348	0.502745	688.171	856.925	549.513	397.517	340.674	715.036	932.167	558.803	858.826	1052.93	890.612	301.328	76.7017	0.855298	0.809175	0.61395	0.526701	0.774614	0.771735	0.676748	0.700458	0.628562	0.654386	1697.44	845.886	560.876	680.778	648.552
T0980	44	1. Dialysis	Y	2	Medigen	Medigen	Medigen				0.927953	0.912453	0.84086	0.863379	0.79128	0.860594	0.884262	0.475601	0.236183	0.389327	0.307388	623.328	879.485	545.919	566.033	381.507	758.002	549.069	1025.37	1111.49	1191.14	1352.91	925.641	172.011	0.785333	0.792969	0.513512	0.467395	0.691737	0.719054	0.521516	0.339566	0.56196	0.374238	748.844	1044.95	803.989	819.983	873.662
T0981	56	1. Dialysis	Y	3	Moderna	AZ	Moderna	Moderna			0.94845	0.969019	0.914239	0.942232	0.914643	0.960893	0.939968	0.495867	0.485662	0.663813	0.638263	1666.49	1882.13	1676.09	1122.74	1062.86	1659.09	1300.82	2044.22	2296.28	1900.01	2017.14	973.665	418.002	0.929642	0.869632	0.769634	0.812415	0.87897	0.926313	0.715833	0.513098	0.618316	0.640339	1006.02	997.568	1074.43	1170.11	769.057
T0982	48	1. Dialysis	Y	3	Moderna	AZ	BNT	Moderna			0.98834	0.984809	0.969892	0.990154	0.970424	0.992869	0.96106	0.588151	0.849125	0.919286	0.916265	772.138	1060.71	838.194	615.384	780.302	1268.85	807.201	1452.89	1855.33	1766.53	1772.83	1288.18	387.139	0.990567	0.992778	0.978984	0.981467	0.991355	0.992026	0.891814	0.863473	0.897534	0.866684	894.523	1039.9	1076.96	923.893	823.731
T0983	83	1. Dialysis	Y	4	Moderna	AZ	AZ	Moderna	Moderna		0.924609	0.925045	0.905116	0.887514	0.880009	0.921785	0.842618	0.568	0.440934	0.545472	0.532566	555.796	667.196	389.3	356.291	341.568	434.777	445.972	925.087	789.986	724.869	824.188	2205.34	154.311	0.855972	0.880105	0.794432	0.694645	0.792442	0.898598	0.701478	0.639498	0.605187	0.521336	540.132	573.924	578.906	586.751	405.31
T0984	74	1. Dialysis	Y	4	Moderna	AZ	AZ	BNT	Moderna		0.985701	0.987208	0.974324	0.986146	0.979925	0.987233	0.962683	0.950858	0.934835	0.952728	0.947498	543.545	743.383	554.903	374.647	431.58	601.119	550.24	708.072	992.785	864.17	924.206	1006.62	344.931	0.989668	0.988832	0.965292	0.976881	0.971337	0.988892	0.888421	0.896387	0.887288	0.857143	460.849	492.335	534.959	470.417	1179.95
T0985	59	1. Dialysis	Y	4	Moderna	AZ	AZ	BNT	Moderna		0.9722	0.962922	0.963897	0.953559	0.925216	0.97412	0.919686	0.816034	0.630437	0.654992	0.661143	564.462	741.904	498.005	454.391	389.555	643.296	527.59	720.703	929.154	856.532	910.845	846.542	266.414	0.948172	0.917505	0.790363	0.813485	0.875819	0.890679	0.706241	0.763755	0.618316	0.561092	591.399	691.4	717.505	743.463	596.11
T0986	70	1. Dialysis	Y	4	Medigen	AZ	AZ	Medigen	Medigen		0.712243	0.769438	0.73998	0.508408	0.607233	0.715321	0.781233	0.390407	0.411321	0.341955	0.369508	334.972	474.508	255.74	284.07	216.982	503.758	259.695	1098.47	532.487	472.093	471.074	433.158	200.604	0.375934	0.592267	0.352179	0.285389	0.520988	0.54435	0.323872	0.318337	0.34326	0.407368	476.537	399.251	396.36	465.052	320.51
T0987	61	1. Dialysis	Y	3	Moderna	Medigen	Medigen	Moderna			0.817478	0.876486	0.841924	0.292358	0.340665	0.872329	0.823628	0.257103	0.241145	0.194288	0.152971	1410.11	1913.56	847.777	1261.76	960.326	1231.01	1152.03	1555.85	2167.9	2013.12	2119.45	1607.39	367.17	0.481694	0.452764	0.239356	0	0.281994	0.515451	0.42946	0.42497	0.0998402	0.536582	1067.66	1266.45	607.921	645.482	996.678
T0988	86	1. Dialysis	N	0							0.961982	0.966928	0.925039	0.806501	0.839008	0.967975	0.959786	0.53534	0.498517	0.491783	0.481085	950.531	1098.43	571.373	690.916	495.066	694.539	811.887	1299.41	1385.36	1785.8	1633.49	1338.08	318.607	0.877471	0.864362	0.818306	0.628006	0.892357	0.940838	0.858563	0.744768	0.733199	0.854028	825.325	1086.45	561.721	687.555	875.336
T0989	86	1. Nursing home	Y	3	Moderna	AZ	AZ	Moderna			0.98938	0.978069	0.964454	0.989261	0.982424	0.980828	0.984148	0.994334	0.993825	0.996918	0.994218	935.889	1093.62	744.462	774.572	590.442	788.747	884.133	1199.51	1099.58	1313.71	1305.57	1560.31	758.847	0.997054	0.99785	0.995652	0.994176	0.997364	0.996674	0.990189	0.981451	0.954916	0.970379	627.539	907.568	769.62	643.506	870.036
T0990	60	1. Nursing home	Y	3	BNT	AZ	AZ	BNT			0.863066	0.869643	0.838683	0.779557	0.790901	0.905853	0.901719	0.639751	0.697284	0.673274	0.670733	359.773	351.72	150.03	335.527	191.052	199.848	263.6	344.85	493.788	587.024	558.875	108.29	29.9545	0.930096	0.813987	0.843328	0.7191	0.814043	0.898576	0.883172	0.905351	0.79275	0.910854	302.563	522.055	263.677	278.975	386.9
T0991	73	1. Nursing home	Y	3	BNT	AZ	AZ	BNT			0.947464	0.94877	0.945949	0.8275	0.891935	0.932844	0.935758	0.822382	0.815517	0.751089	0.740572	281.783	290.326	230.586	280.459	201.782	363.431	309.29	234.238	299.175	444.815	424.883	385.134	137.518	0.933596	0.847385	0.831172	0.737707	0.845803	0.899972	0.904413	0.88157	0.76247	0.861699	173.414	296.915	185.926	186.924	242.684
T0992	83	1. Nursing home	Y	3	BNT	AZ	AZ	BNT			0.974071	0.942717	0.893884	0.963755	0.936125	0.922026	0.955448	0.982982	0.981494	0.982848	0.978179	284.771	222.645	137.752	268.121	157.074	233.353	312.415	345.616	290.989	336.793	290.508	322.985	66.7169	0.991934	0.991538	0.983673	0.985569	0.986666	0.991803	0.983	0.973127	0.892169	0.942605	197.787	264.953	228.182	225.891	205.305
T0993	92	1. Nursing home	Y	3	Medigen	AZ	AZ	Medigen			0.97311	0.968244	0.965708	0.917921	0.909611	0.948375	0.957784	0.448253	0.414096	0.260674	0.336934	1425.95	1838.12	860.953	1166.07	1067.92	1569.22	1444.92	1921.36	2115.44	2467.76	2343.54	1193.07	335.4	0.914103	0.711018	0.771425	0.55116	0.668983	0.825723	0.574685	0.751367	0	0.48764	1270.77	1838.69	1687.14	1540.01	1514.96
T0994	56	1. Nursing home	Y	3	Moderna	AZ	AZ	Moderna			0.987233	0.988947	0.976686	0.979576	0.977905	0.987576	0.976973	0.903742	0.897557	0.890504	0.899472	921.845	1267.45	682.773	698.74	883.13	948.389	851.72	1474.7	1787.24	1710.15	2428.66	787.218	307.261	0.97861	0.956007	0.950606	0.891325	0.936402	0.974013	0.811871	0.841023	0.540247	0.774258	1100.43	1196.91	1127.11	1178.3	1072.55
T0995	17	1. Nursing home	Y	3	Spikevax	BNT	BNT	Spikevax			0.981273	0.980701	0.965081	0.969892	0.968163	0.953194	0.967796	0.772735	0.695442	0.707329	0.717618	525.317	616.527	320.424	391.499	306.398	442.66	472.918	615.449	824.964	1072.21	1035.68	261.778	57.1859	0.843369	0.789311	0.815141	0.468088	0.741359	0.851354	0.755335	0.855707	0.780301	0.840602	424.149	585.419	477.491	427.78	479.51
T0996	90	1. Nursing home	N	0							0.91419	0.915523	0.939885	0.746284	0.849453	0.94484	0.945603	0.759671	0.774748	0.769829	0.768917	362.164	206.002	142.843	314.463	199.993	246.755	310.852	432.116	402.993	541.561	487.107	1119.62	65.8091	0.868417	0.846795	0.835697	0.62742	0.827658	0.866946	0.826053	0.824316	0.831609	0.886561	290.797	402.616	296.355	299.023	334.458
T0997	74	1. Nursing home	Y	3	Moderna	AZ	AZ	Moderna			0.98938	0.984385	0.987768	0.986864	0.992066	0.99111	0.98298	0.986671	0.994606	0.984207	0.984899	323.019	346.172	239.27	273.237	239.038	312.976	403.405	500.626	464.391	483.004	566.51	507.549	243.721	0.997944	0.997503	0.994676	0.993627	0.995624	0.996882	0.980798	0.980559	0.882244	0.938344	360.835	385.794	330.441	303.823	363.747
T0998	84	1. Nursing home	N	0							0.97763	0.984473	0.967799	0.945153	0.957316	0.988218	0.97397	0.9197	0.908456	0.922185	0.92264	129.387	242.247	112.298	134.512	118.029	161.218	165.189	469.242	344.572	411.717	372.584	151.605	97.5791	0.979658	0.947007	0.9349	0.906745	0.93374	0.97428	0.9094	0.877705	0.843048	0.913624	238.689	292.71	242.267	277.281	248.263
T0999	76	1. Nursing home	N	0							0.629022	0.695931	0.350691	0.514189	0.481237	0.66509	0.697172	0.265768	0.54275	0.179321	0.360203	1366.18	1767.85	1187.67	1274.1	1099.52	1752.51	1746.4	2389.84	3199.39	3427.95	3252.85	3686.55	1076.09	0.279543	0.302227	0.249577	0.138918	0.599741	0.632635	0.25649	0	0.0487438	0.40583	2081.24	2229.81	1717.28	1951.69	1745.37
T1000	75	1. Nursing home	Y	2	Moderna	Moderna	Moderna				0.8231	0.821991	0.753655	0.881918	0.890017	0.84089	0.770143	0.935312	0.973176	0.943111	0.95485	2135.63	2461.3	2291.78	2031.22	1697.11	2423.4	2649.67	3616.15	4803.17	4269.56	4491.24	5404.12	2227.07	0.975986	0.968621	0.938413	0.96391	0.978776	0.975418	0.887216	0.717084	0.621931	0.663467	3320.91	3580.37	2985.24	2873.33	3262.56
T1001	29	1. Nursing home	Y	3	BNT	AZ	AZ	BNT			0.792591	0.775931	0.760064	0.853213	0.864763	0.787483	0.680146	0.949242	0.971969	0.961481	0.971368	2010.43	2648.07	1882.42	1919.28	1666.11	2369.4	2651.62	3066.15	3658.57	3633.44	3850.28	175.147	90.7712	0.968538	0.933427	0.951376	0.942269	0.967631	0.95722	0.902922	0.774063	0.79572	0.791587	2188.82	2693.26	2262.38	2458.54	2410.1
T1002	78	1. Nursing home	N	0							0	0	0	0	0	0	0	0	0.0267272	0	0	547.429	768.163	656.421	580.778	632.766	1119.07	513.141	637.265	982.366	907.814	1039.11	2365.42	866.865	0	0	0	0	0	0	0	0	0	0	645.188	598.877	414.953	494.983	438.505
T1003	65	1. Nursing home	Y	3	BNT	AZ	AZ	BNT			0.684399	0.572294	0.452834	0.693161	0.719849	0.495967	0.353603	0.921801	0.949006	0.927094	0.943155	1283.71	1595.13	1285.29	1169.08	1121.27	1748.96	1771.39	2386.78	2422.43	2505.58	2648.55	4883.39	2025.56	0.925657	0.870448	0.84388	0.919965	0.928377	0.930873	0.80049	0.511327	0.517858	0.599232	1831.35	1947.75	1689.95	1725.8	1836.03
T1004	88	1. Nursing home	Y	3	BNT	AZ	AZ	BNT			0.190104	0.339567	0	0	0	0	0	0	0.432755	0.231336	0.464797	789.47	825.118	515.973	729.434	552.292	993.719	893.115	858.49	1252.14	1398.46	1318.55	1467.09	695.308	0	0	0	0	0	0	0	0	0	0	728.673	853.736	789.058	990.248	1139.22
[truncated: 5 more columns]
